# Supplementary material for: A chromosome‐anchored genome assembly for Lake Trout (Salvelinus namaycush)
Source: Mol Ecol Resour. 2021 Aug 14;22(2):679–94. doi: 10.1111/1755-0998.13483 (PMC9291852; doi:10.1111/1755-0998.13483)
Supplement: Supplementary file 2 — Appendix S1 [file MEN-22-679-s001.xlsx]

## Sheet: Sheet1
A chromosome-anchored genome assembly for Lake Trout (Salvelinus namaycush)
Seth R. Smith, Eric Normandeau, Haig Djambazian, Pubudu M. Nawarathna, Pierre Berube, Andrew M. Muir, Jiannis Ragoussis, Chantelle M. Penney, Kim T. Scribner, Gordon Luikart, Chris C. Wilson, and Louis Bernatchez
Appendix S1: Recombination map for Lake Trout
Species	Chromosome	Marker	Physical Position (bp)	Genetic Position (cM)	Valid	recombinationRate
Salvelinus Namaycush	Chr1	CLocus_77814	15430	0.375	TRUE	1.6
Salvelinus Namaycush	Chr1	CLocus_41636	594792	6.04	TRUE	1.61
Salvelinus Namaycush	Chr1	CLocus_131629	644258	9.51	TRUE	1.61
Salvelinus Namaycush	Chr1	CLocus_75358	1335896	10.785	TRUE	1.56
Salvelinus Namaycush	Chr1	CLocus_5122	1376315	13.335	TRUE	1.56
Salvelinus Namaycush	Chr1	CLocus_56605	1424856	13.335	TRUE	1.56
Salvelinus Namaycush	Chr1	CLocus_8250	1710567	9.51	TRUE	1.55
Salvelinus Namaycush	Chr1	CLocus_9675	2046200	12.35	TRUE	1.53
Salvelinus Namaycush	Chr1	CLocus_109080	2074622	6.46	TRUE	1.53
Salvelinus Namaycush	Chr1	CLocus_72958	2747507	5.615	TRUE	1.53
Salvelinus Namaycush	Chr1	CLocus_28305	3048559	7.315	TRUE	1.53
Salvelinus Namaycush	Chr1	CLocus_17940	3128234	1.6	TRUE	1.54
Salvelinus Namaycush	Chr1	CLocus_17089	3229593	1.6	TRUE	1.54
Salvelinus Namaycush	Chr1	CLocus_73040	3234194	9.935	TRUE	1.54
Salvelinus Namaycush	Chr1	CLocus_8730	3236152	11.205	TRUE	1.54
Salvelinus Namaycush	Chr1	CLocus_55917	3281559	12.915	TRUE	1.55
Salvelinus Namaycush	Chr1	CLocus_54232	3350715	2.165	TRUE	1.55
Salvelinus Namaycush	Chr1	CLocus_105725	3812534	14.04	TRUE	1.55
Salvelinus Namaycush	Chr1	CLocus_7984	3848429	14.6	TRUE	1.55
Salvelinus Namaycush	Chr1	CLocus_21895	3963421	13.62	TRUE	1.54
Salvelinus Namaycush	Chr1	CLocus_7296	4005822	14.04	TRUE	1.54
Salvelinus Namaycush	Chr1	CLocus_18342	4056904	13.62	TRUE	1.54
Salvelinus Namaycush	Chr1	CLocus_34129	4069096	13.62	TRUE	1.54
Salvelinus Namaycush	Chr1	CLocus_18921	4079497	13.195	TRUE	1.54
Salvelinus Namaycush	Chr1	CLocus_4471	4089482	13.335	TRUE	1.54
Salvelinus Namaycush	Chr1	CLocus_34459	4096690	13.62	TRUE	1.54
Salvelinus Namaycush	Chr1	CLocus_56818	4177808	13.62	TRUE	1.54
Salvelinus Namaycush	Chr1	CLocus_42168	4583098	13.195	TRUE	1.53
Salvelinus Namaycush	Chr1	CLocus_86787	4637137	13.62	TRUE	1.53
Salvelinus Namaycush	Chr1	CLocus_82311	4711621	13.62	TRUE	1.52
Salvelinus Namaycush	Chr1	CLocus_3433	5204707	14.04	TRUE	1.51
Salvelinus Namaycush	Chr1	CLocus_48755	5208916	13.9	TRUE	1.51
Salvelinus Namaycush	Chr1	CLocus_13053	5278410	15.165	TRUE	1.51
Salvelinus Namaycush	Chr1	CLocus_73428	5415310	13.9	TRUE	1.5
Salvelinus Namaycush	Chr1	CLocus_48004	5593956	14.04	TRUE	1.5
Salvelinus Namaycush	Chr1	CLocus_15522	5741514	14.6	TRUE	1.44
Salvelinus Namaycush	Chr1	CLocus_93332	5948033	14.32	TRUE	1.43
Salvelinus Namaycush	Chr1	CLocus_4791	6050541	14.6	TRUE	1.43
Salvelinus Namaycush	Chr1	CLocus_158	6143403	16.31	TRUE	1.4
Salvelinus Namaycush	Chr1	CLocus_40414	6153893	16.31	TRUE	1.4
Salvelinus Namaycush	Chr1	CLocus_32435	6306565	14.32	TRUE	1.4
Salvelinus Namaycush	Chr1	CLocus_77511	6307962	16.31	TRUE	1.4
Salvelinus Namaycush	Chr1	CLocus_23805	6311073	14.04	TRUE	1.4
Salvelinus Namaycush	Chr1	CLocus_32572	6311577	15.165	TRUE	1.4
Salvelinus Namaycush	Chr1	CLocus_52377	6318317	15.165	TRUE	1.4
Salvelinus Namaycush	Chr1	CLocus_17203	6337735	15.025	TRUE	1.38
Salvelinus Namaycush	Chr1	CLocus_36387	6351655	16.31	TRUE	1.38
Salvelinus Namaycush	Chr1	CLocus_26227	6359141	16.31	TRUE	1.38
Salvelinus Namaycush	Chr1	CLocus_18630	6518917	18.87	TRUE	1.37
Salvelinus Namaycush	Chr1	CLocus_33451	6661388	16.31	TRUE	1.37
Salvelinus Namaycush	Chr1	CLocus_8424	6676496	16.31	TRUE	1.37
Salvelinus Namaycush	Chr1	CLocus_23577	6682704	15.165	TRUE	1.33
Salvelinus Namaycush	Chr1	CLocus_54921	6729200	16.31	TRUE	1.32
Salvelinus Namaycush	Chr1	CLocus_92494	6751356	15.165	TRUE	1.31
Salvelinus Namaycush	Chr1	CLocus_100218	6814583	15.165	TRUE	1.3
Salvelinus Namaycush	Chr1	CLocus_45012	6946281	16.31	TRUE	1.29
Salvelinus Namaycush	Chr1	CLocus_26562	7148270	16.31	TRUE	1.35
Salvelinus Namaycush	Chr1	CLocus_20705	7393115	16.31	TRUE	1.34
Salvelinus Namaycush	Chr1	CLocus_88049	7410744	16.31	TRUE	1.34
Salvelinus Namaycush	Chr1	CLocus_88980	7703318	17.165	TRUE	1.34
Salvelinus Namaycush	Chr1	CLocus_7432	7899446	17.445	TRUE	1.34
Salvelinus Namaycush	Chr1	CLocus_13794	7964044	18.445	TRUE	1.34
Salvelinus Namaycush	Chr1	CLocus_23738	8503315	19.15	TRUE	1.31
Salvelinus Namaycush	Chr1	CLocus_39875	8513979	18.87	TRUE	1.31
Salvelinus Namaycush	Chr1	CLocus_112142	8626917	19.15	TRUE	1.31
Salvelinus Namaycush	Chr1	CLocus_87328	8659767	19.15	TRUE	1.29
Salvelinus Namaycush	Chr1	CLocus_13611	8664029	19.15	TRUE	1.29
Salvelinus Namaycush	Chr1	CLocus_1335	8664483	19.15	TRUE	1.29
Salvelinus Namaycush	Chr1	CLocus_16933	8666044	18.87	TRUE	1.29
Salvelinus Namaycush	Chr1	CLocus_97524	8676139	19.15	TRUE	1.29
Salvelinus Namaycush	Chr1	CLocus_4725	8678215	19.15	TRUE	1.29
Salvelinus Namaycush	Chr1	CLocus_104283	8841523	21.275	TRUE	1.13
Salvelinus Namaycush	Chr1	CLocus_17548	8903420	19.15	TRUE	1.14
Salvelinus Namaycush	Chr1	CLocus_84892	8912304	18.445	TRUE	1.14
Salvelinus Namaycush	Chr1	CLocus_9100	8912672	19.15	TRUE	1.14
Salvelinus Namaycush	Chr1	CLocus_40479	8928180	20.28	TRUE	1.14
Salvelinus Namaycush	Chr1	CLocus_20747	8944076	19.995	TRUE	1.06
Salvelinus Namaycush	Chr1	CLocus_26756	8944623	19.995	TRUE	1.06
Salvelinus Namaycush	Chr1	CLocus_39629	9030325	19.995	TRUE	1.03
Salvelinus Namaycush	Chr1	CLocus_105858	9075410	19.855	TRUE	1
Salvelinus Namaycush	Chr1	CLocus_92167	9148914	20.135	TRUE	0.98
Salvelinus Namaycush	Chr1	CLocus_8259	9160961	19.855	TRUE	0.98
Salvelinus Namaycush	Chr1	CLocus_48773	9195286	19.715	TRUE	0.98
Salvelinus Namaycush	Chr1	CLocus_33206	9385682	19.855	TRUE	0.98
Salvelinus Namaycush	Chr1	CLocus_47007	9387644	19.855	TRUE	0.98
Salvelinus Namaycush	Chr1	CLocus_21660	9445142	19.855	TRUE	0.99
Salvelinus Namaycush	Chr1	CLocus_75548	9823784	20.28	TRUE	0.87
Salvelinus Namaycush	Chr1	CLocus_57412	9980989	20.28	TRUE	0.81
Salvelinus Namaycush	Chr1	CLocus_6374	10221045	20.28	TRUE	0.76
Salvelinus Namaycush	Chr1	CLocus_25711	10286869	20.28	TRUE	0.75
Salvelinus Namaycush	Chr1	CLocus_102735	10460959	20.28	TRUE	0.74
Salvelinus Namaycush	Chr1	CLocus_75564	10877335	21.275	TRUE	0.72
Salvelinus Namaycush	Chr1	CLocus_34142	11362295	21.275	TRUE	0.69
Salvelinus Namaycush	Chr1	CLocus_90842	11668207	21.275	TRUE	0.65
Salvelinus Namaycush	Chr1	CLocus_29945	11670599	21.275	TRUE	0.65
Salvelinus Namaycush	Chr1	CLocus_4610	11804496	21.275	TRUE	0.64
Salvelinus Namaycush	Chr1	CLocus_28992	11910998	21.275	TRUE	0.59
Salvelinus Namaycush	Chr1	CLocus_81688	11960207	21.275	TRUE	0.56
Salvelinus Namaycush	Chr1	CLocus_75694	12266354	19.15	TRUE	0.55
Salvelinus Namaycush	Chr1	CLocus_11177	12298865	21.555	TRUE	0.53
Salvelinus Namaycush	Chr1	CLocus_60223	12324788	21.555	TRUE	0.52
Salvelinus Namaycush	Chr1	CLocus_80431	12389077	21.695	TRUE	0.49
Salvelinus Namaycush	Chr1	CLocus_10472	12412275	21.695	TRUE	0.47
Salvelinus Namaycush	Chr1	CLocus_59153	12514056	21.695	TRUE	0.47
Salvelinus Namaycush	Chr1	CLocus_27642	12545639	21.695	TRUE	0.45
Salvelinus Namaycush	Chr1	CLocus_26033	12960438	22.545	TRUE	0.42
Salvelinus Namaycush	Chr1	CLocus_68654	14574215	21.695	TRUE	0.28
Salvelinus Namaycush	Chr1	CLocus_11436	14651095	21.695	TRUE	0.28
Salvelinus Namaycush	Chr1	CLocus_11054	14664707	21.695	TRUE	0.28
Salvelinus Namaycush	Chr1	CLocus_31519	15207376	21.695	TRUE	0.28
Salvelinus Namaycush	Chr1	CLocus_83142	15269837	21.695	TRUE	0.29
Salvelinus Namaycush	Chr1	CLocus_56460	15297635	21.695	TRUE	0.29
Salvelinus Namaycush	Chr1	CLocus_18661	15316420	21.695	TRUE	0.29
Salvelinus Namaycush	Chr1	CLocus_86522	15544307	21.695	TRUE	0.29
Salvelinus Namaycush	Chr1	CLocus_72247	15550526	21.695	TRUE	0.29
Salvelinus Namaycush	Chr1	CLocus_93079	15568180	21.695	TRUE	0.29
Salvelinus Namaycush	Chr1	CLocus_126315	15630465	21.695	TRUE	0.29
Salvelinus Namaycush	Chr1	CLocus_14616	15632179	21.695	TRUE	0.29
Salvelinus Namaycush	Chr1	CLocus_46586	15650448	21.695	TRUE	0.29
Salvelinus Namaycush	Chr1	CLocus_126625	17071147	22.12	TRUE	0.29
Salvelinus Namaycush	Chr1	CLocus_6336	18223570	22.825	TRUE	0.33
Salvelinus Namaycush	Chr1	CLocus_17148	19101671	22.545	TRUE	0.34
Salvelinus Namaycush	Chr1	CLocus_24304	19289713	22.825	TRUE	0.34
Salvelinus Namaycush	Chr1	CLocus_48756	19300238	22.825	TRUE	0.34
Salvelinus Namaycush	Chr1	CLocus_71486	19476035	22.965	TRUE	0.33
Salvelinus Namaycush	Chr1	CLocus_55434	20108430	23.95	TRUE	0.32
Salvelinus Namaycush	Chr1	CLocus_39164	20122081	23.67	TRUE	0.32
Salvelinus Namaycush	Chr1	CLocus_51575	20453799	23.39	TRUE	0.32
Salvelinus Namaycush	Chr1	CLocus_87092	20516037	23.53	TRUE	0.32
Salvelinus Namaycush	Chr1	CLocus_7715	20603974	23.67	TRUE	0.32
Salvelinus Namaycush	Chr1	CLocus_28767	20613762	23.81	TRUE	0.32
Salvelinus Namaycush	Chr1	CLocus_66168	20660462	23.81	TRUE	0.32
Salvelinus Namaycush	Chr1	CLocus_15120	20742643	23.67	TRUE	0.32
Salvelinus Namaycush	Chr1	CLocus_4785	20785958	23.67	TRUE	0.32
Salvelinus Namaycush	Chr1	CLocus_40099	20831490	23.95	TRUE	0.31
Salvelinus Namaycush	Chr1	CLocus_63679	20834758	23.95	TRUE	0.31
Salvelinus Namaycush	Chr1	CLocus_26697	20837753	23.81	TRUE	0.31
Salvelinus Namaycush	Chr1	CLocus_49669	20884502	23.95	TRUE	0.31
Salvelinus Namaycush	Chr1	CLocus_70312	20889596	23.67	TRUE	0.31
Salvelinus Namaycush	Chr1	CLocus_42161	21031553	23.81	TRUE	0.31
Salvelinus Namaycush	Chr1	CLocus_125953	21036551	23.67	TRUE	0.31
Salvelinus Namaycush	Chr1	CLocus_13224	21248478	23.81	TRUE	0.28
Salvelinus Namaycush	Chr1	CLocus_8713	21283359	23.67	TRUE	0.28
Salvelinus Namaycush	Chr1	CLocus_108532	21337415	23.67	TRUE	0.28
Salvelinus Namaycush	Chr1	CLocus_88597	21376329	23.67	TRUE	0.28
Salvelinus Namaycush	Chr1	CLocus_12616	21527705	24.37	TRUE	0.28
Salvelinus Namaycush	Chr1	CLocus_24567	21636208	23.67	TRUE	0.28
Salvelinus Namaycush	Chr1	CLocus_92381	21636338	23.67	TRUE	0.28
Salvelinus Namaycush	Chr1	CLocus_107180	21863559	23.95	TRUE	0.28
Salvelinus Namaycush	Chr1	CLocus_41723	22172321	23.95	TRUE	0.27
Salvelinus Namaycush	Chr1	CLocus_22701	22256669	24.23	TRUE	0.27
Salvelinus Namaycush	Chr1	CLocus_33572	22287294	24.51	TRUE	0.27
Salvelinus Namaycush	Chr1	CLocus_81432	22374882	24.37	TRUE	0.27
Salvelinus Namaycush	Chr1	CLocus_11630	22558504	24.23	TRUE	0.26
Salvelinus Namaycush	Chr1	CLocus_18757	22562860	24.09	TRUE	0.26
Salvelinus Namaycush	Chr1	CLocus_122311	22564448	24.23	TRUE	0.26
Salvelinus Namaycush	Chr1	CLocus_38492	22653146	24.23	TRUE	0.26
Salvelinus Namaycush	Chr1	CLocus_27482	22661202	24.23	TRUE	0.26
Salvelinus Namaycush	Chr1	CLocus_105302	22661679	24.23	TRUE	0.26
Salvelinus Namaycush	Chr1	CLocus_42402	22766587	24.23	TRUE	0.26
Salvelinus Namaycush	Chr1	CLocus_52401	22874350	24.23	TRUE	0.27
Salvelinus Namaycush	Chr1	CLocus_3149	22916737	24.37	TRUE	0.27
Salvelinus Namaycush	Chr1	CLocus_25737	22924745	24.37	TRUE	0.27
Salvelinus Namaycush	Chr1	CLocus_747	22982002	24.65	TRUE	0.27
Salvelinus Namaycush	Chr1	CLocus_1666	22993960	24.51	TRUE	0.27
Salvelinus Namaycush	Chr1	CLocus_21600	23034115	24.37	TRUE	0.27
Salvelinus Namaycush	Chr1	CLocus_89255	23134897	24.51	TRUE	0.27
Salvelinus Namaycush	Chr1	CLocus_28114	23166366	24.51	TRUE	0.28
Salvelinus Namaycush	Chr1	CLocus_10389	23178814	24.51	TRUE	0.28
Salvelinus Namaycush	Chr1	CLocus_82850	23204450	24.51	TRUE	0.28
Salvelinus Namaycush	Chr1	CLocus_45145	23256877	24.51	TRUE	0.28
Salvelinus Namaycush	Chr1	CLocus_27979	23398517	24.51	TRUE	0.28
Salvelinus Namaycush	Chr1	CLocus_41857	23411838	24.51	TRUE	0.28
Salvelinus Namaycush	Chr1	CLocus_22492	23531546	24.51	TRUE	0.28
Salvelinus Namaycush	Chr1	CLocus_41656	23617602	24.51	TRUE	0.28
Salvelinus Namaycush	Chr1	CLocus_49149	23630811	24.51	TRUE	0.28
Salvelinus Namaycush	Chr1	CLocus_43646	23759370	24.79	TRUE	0.28
Salvelinus Namaycush	Chr1	CLocus_58105	23763309	24.51	TRUE	0.28
Salvelinus Namaycush	Chr1	CLocus_34186	23851421	24.65	TRUE	0.28
Salvelinus Namaycush	Chr1	CLocus_2068	23898772	24.65	TRUE	0.28
Salvelinus Namaycush	Chr1	CLocus_38259	23910358	24.79	TRUE	0.28
Salvelinus Namaycush	Chr1	CLocus_51258	23910465	24.65	TRUE	0.28
Salvelinus Namaycush	Chr1	CLocus_60636	23911080	24.79	TRUE	0.28
Salvelinus Namaycush	Chr1	CLocus_50733	23920836	24.65	TRUE	0.28
Salvelinus Namaycush	Chr1	CLocus_39469	24002328	24.79	TRUE	0.28
Salvelinus Namaycush	Chr1	CLocus_134347	24296309	24.79	TRUE	0.29
Salvelinus Namaycush	Chr1	CLocus_31217	24300423	24.79	TRUE	0.29
Salvelinus Namaycush	Chr1	CLocus_35432	24384743	24.51	TRUE	0.29
Salvelinus Namaycush	Chr1	CLocus_30367	24447530	24.65	TRUE	0.29
Salvelinus Namaycush	Chr1	CLocus_6988	24532933	24.65	TRUE	0.29
Salvelinus Namaycush	Chr1	CLocus_31662	24533478	24.51	TRUE	0.29
Salvelinus Namaycush	Chr1	CLocus_24676	24545137	24.65	TRUE	0.29
Salvelinus Namaycush	Chr1	CLocus_61748	24869819	24.79	TRUE	0.29
Salvelinus Namaycush	Chr1	CLocus_17736	24905521	24.65	TRUE	0.29
Salvelinus Namaycush	Chr1	CLocus_60839	24972775	24.79	TRUE	0.29
Salvelinus Namaycush	Chr1	CLocus_55189	24973549	24.51	TRUE	0.29
Salvelinus Namaycush	Chr1	CLocus_18118	25006660	24.51	TRUE	0.29
Salvelinus Namaycush	Chr1	CLocus_83452	25193831	24.79	TRUE	0.29
Salvelinus Namaycush	Chr1	CLocus_39368	25252573	24.79	TRUE	0.29
Salvelinus Namaycush	Chr1	CLocus_57302	25260203	24.79	TRUE	0.29
Salvelinus Namaycush	Chr1	CLocus_6417	25378591	24.51	TRUE	0.29
Salvelinus Namaycush	Chr1	CLocus_104957	25471467	25.075	TRUE	0.29
Salvelinus Namaycush	Chr1	CLocus_1411	25491514	25.075	TRUE	0.29
Salvelinus Namaycush	Chr1	CLocus_102190	25574329	24.65	TRUE	0.29
Salvelinus Namaycush	Chr1	CLocus_42587	25614962	25.215	TRUE	0.29
Salvelinus Namaycush	Chr1	CLocus_16513	25630205	24.65	TRUE	0.29
Salvelinus Namaycush	Chr1	CLocus_97787	25753660	24.51	TRUE	0.3
Salvelinus Namaycush	Chr1	CLocus_35551	25811833	24.79	TRUE	0.3
Salvelinus Namaycush	Chr1	CLocus_49606	26013113	24.51	TRUE	0.3
Salvelinus Namaycush	Chr1	CLocus_23205	26078862	25.495	TRUE	0.31
Salvelinus Namaycush	Chr1	CLocus_120856	26136890	25.075	TRUE	0.31
Salvelinus Namaycush	Chr1	CLocus_50981	26154521	25.075	TRUE	0.31
Salvelinus Namaycush	Chr1	CLocus_32741	26175306	25.215	TRUE	0.31
Salvelinus Namaycush	Chr1	CLocus_7437	26435960	25.215	TRUE	0.32
Salvelinus Namaycush	Chr1	CLocus_10887	26445069	25.215	TRUE	0.32
Salvelinus Namaycush	Chr1	CLocus_78958	26450360	25.075	TRUE	0.32
Salvelinus Namaycush	Chr1	CLocus_80152	26722316	25.355	TRUE	0.33
Salvelinus Namaycush	Chr1	CLocus_60088	26784548	25.355	TRUE	0.33
Salvelinus Namaycush	Chr1	CLocus_34027	26871972	25.495	TRUE	0.33
Salvelinus Namaycush	Chr1	CLocus_58300	26878922	25.495	TRUE	0.33
Salvelinus Namaycush	Chr1	CLocus_23641	26996530	25.355	TRUE	0.33
Salvelinus Namaycush	Chr1	CLocus_4508	27636491	25.355	TRUE	0.36
Salvelinus Namaycush	Chr1	CLocus_69193	27678171	25.355	TRUE	0.37
Salvelinus Namaycush	Chr1	CLocus_7475	27678719	25.355	TRUE	0.37
Salvelinus Namaycush	Chr1	CLocus_88098	27695576	25.355	TRUE	0.37
Salvelinus Namaycush	Chr1	CLocus_40839	27786693	25.355	TRUE	0.38
Salvelinus Namaycush	Chr1	CLocus_26216	27792277	25.355	TRUE	0.38
Salvelinus Namaycush	Chr1	CLocus_9172	28062386	25.355	TRUE	0.39
Salvelinus Namaycush	Chr1	CLocus_112730	28133269	25.355	TRUE	0.4
Salvelinus Namaycush	Chr1	CLocus_34112	28188543	25.355	TRUE	0.4
Salvelinus Namaycush	Chr1	CLocus_7416	28344998	25.775	TRUE	0.41
Salvelinus Namaycush	Chr1	CLocus_78811	28357121	25.775	TRUE	0.41
Salvelinus Namaycush	Chr1	CLocus_37407	28379916	26.62	TRUE	0.41
Salvelinus Namaycush	Chr1	CLocus_67916	28458615	26.34	TRUE	0.41
Salvelinus Namaycush	Chr1	CLocus_78004	28492394	25.775	TRUE	0.41
Salvelinus Namaycush	Chr1	CLocus_6751	28629423	26.06	TRUE	0.42
Salvelinus Namaycush	Chr1	CLocus_66120	28737811	26.76	TRUE	0.43
Salvelinus Namaycush	Chr1	CLocus_63435	28983219	26.06	TRUE	0.45
Salvelinus Namaycush	Chr1	CLocus_48031	29058489	26.06	TRUE	0.45
Salvelinus Namaycush	Chr1	CLocus_61722	29074610	25.775	TRUE	0.45
Salvelinus Namaycush	Chr1	CLocus_21152	29208519	26.76	TRUE	0.46
Salvelinus Namaycush	Chr1	CLocus_59176	29402893	26.76	TRUE	0.47
Salvelinus Namaycush	Chr1	CLocus_17105	29551756	26.34	TRUE	0.48
Salvelinus Namaycush	Chr1	CLocus_23479	29814825	26.48	TRUE	0.51
Salvelinus Namaycush	Chr1	CLocus_103411	30064853	26.62	TRUE	0.53
Salvelinus Namaycush	Chr1	CLocus_23852	30074279	26.76	TRUE	0.53
Salvelinus Namaycush	Chr1	CLocus_3376	30099381	27.185	TRUE	0.53
Salvelinus Namaycush	Chr1	CLocus_24278	30135109	26.76	TRUE	0.54
Salvelinus Namaycush	Chr1	CLocus_59874	30524526	26.76	TRUE	0.56
Salvelinus Namaycush	Chr1	CLocus_124412	30528194	26.62	TRUE	0.56
Salvelinus Namaycush	Chr1	CLocus_34726	30555683	26.9	TRUE	0.56
Salvelinus Namaycush	Chr1	CLocus_52362	30631639	26.76	TRUE	0.57
Salvelinus Namaycush	Chr1	CLocus_8896	30859062	26.76	TRUE	0.58
Salvelinus Namaycush	Chr1	CLocus_47871	31031083	26.76	TRUE	0.58
Salvelinus Namaycush	Chr1	CLocus_128399	31040569	26.76	TRUE	0.58
Salvelinus Namaycush	Chr1	CLocus_97983	31288189	26.76	TRUE	0.61
Salvelinus Namaycush	Chr1	CLocus_32573	31367874	27.325	TRUE	0.62
Salvelinus Namaycush	Chr1	CLocus_75110	31615930	27.605	TRUE	0.64
Salvelinus Namaycush	Chr1	CLocus_38355	31622901	27.605	TRUE	0.64
Salvelinus Namaycush	Chr1	CLocus_26836	31768266	27.185	TRUE	0.71
Salvelinus Namaycush	Chr1	CLocus_12674	31797728	27.325	TRUE	0.71
Salvelinus Namaycush	Chr1	CLocus_72473	31815565	27.605	TRUE	0.71
Salvelinus Namaycush	Chr1	CLocus_29505	31948904	27.325	TRUE	0.73
Salvelinus Namaycush	Chr1	CLocus_38516	32032946	26.76	TRUE	0.77
Salvelinus Namaycush	Chr1	CLocus_141350	32033172	26.76	TRUE	0.77
Salvelinus Namaycush	Chr1	CLocus_5431	32101996	27.605	TRUE	0.78
Salvelinus Namaycush	Chr1	CLocus_58718	32119200	27.325	TRUE	0.78
Salvelinus Namaycush	Chr1	CLocus_13682	32165815	27.325	TRUE	0.79
Salvelinus Namaycush	Chr1	CLocus_76871	32176100	27.325	TRUE	0.79
Salvelinus Namaycush	Chr1	CLocus_48909	32194237	29.155	TRUE	0.79
Salvelinus Namaycush	Chr1	CLocus_1623	32213505	27.605	TRUE	0.79
Salvelinus Namaycush	Chr1	CLocus_29028	32259018	27.325	TRUE	0.79
Salvelinus Namaycush	Chr1	CLocus_93420	32495047	27.605	TRUE	0.83
Salvelinus Namaycush	Chr1	CLocus_21476	32547009	27.745	TRUE	0.83
Salvelinus Namaycush	Chr1	CLocus_88679	32661052	28.03	TRUE	0.84
Salvelinus Namaycush	Chr1	CLocus_46325	32713243	28.17	TRUE	0.84
Salvelinus Namaycush	Chr1	CLocus_117607	32845517	29.58	TRUE	0.84
Salvelinus Namaycush	Chr1	CLocus_140865	32882875	28.17	TRUE	0.84
Salvelinus Namaycush	Chr1	CLocus_21351	32951521	28.17	TRUE	0.84
Salvelinus Namaycush	Chr1	CLocus_20011	32973090	28.17	TRUE	0.84
Salvelinus Namaycush	Chr1	CLocus_15266	33157069	28.31	TRUE	0.84
Salvelinus Namaycush	Chr1	CLocus_20821	33175772	28.17	TRUE	0.84
Salvelinus Namaycush	Chr1	CLocus_21336	33180088	28.17	TRUE	0.84
Salvelinus Namaycush	Chr1	CLocus_55173	33180487	28.17	TRUE	0.84
Salvelinus Namaycush	Chr1	CLocus_18035	33233851	28.875	TRUE	0.84
Salvelinus Namaycush	Chr1	CLocus_114467	33278256	28.735	TRUE	0.85
Salvelinus Namaycush	Chr1	CLocus_45226	33341995	29.72	TRUE	0.86
Salvelinus Namaycush	Chr1	CLocus_45736	33342385	29.155	TRUE	0.86
Salvelinus Namaycush	Chr1	CLocus_64286	33347127	29.58	TRUE	0.86
Salvelinus Namaycush	Chr1	CLocus_30294	33469718	30.14	TRUE	0.89
Salvelinus Namaycush	Chr1	CLocus_82436	33675199	29.72	TRUE	0.89
Salvelinus Namaycush	Chr1	CLocus_76159	33752431	29.015	TRUE	0.9
Salvelinus Namaycush	Chr1	CLocus_67714	34142099	29.58	TRUE	0.99
Salvelinus Namaycush	Chr1	CLocus_19963	34241804	29.58	TRUE	1
Salvelinus Namaycush	Chr1	CLocus_40803	34461051	30.705	TRUE	1.01
Salvelinus Namaycush	Chr1	CLocus_86030	34472167	30	TRUE	1.01
Salvelinus Namaycush	Chr1	CLocus_35316	34528193	29.72	TRUE	1.02
Salvelinus Namaycush	Chr1	CLocus_12394	35144929	33.555	TRUE	1.13
Salvelinus Namaycush	Chr1	CLocus_21225	35253678	30.705	TRUE	1.13
Salvelinus Namaycush	Chr1	CLocus_15913	35663378	30.705	TRUE	1.16
Salvelinus Namaycush	Chr1	CLocus_3780	35671103	30.705	TRUE	1.16
Salvelinus Namaycush	Chr1	CLocus_39296	35845097	30.705	TRUE	1.19
Salvelinus Namaycush	Chr1	CLocus_57277	35952268	30.705	TRUE	1.19
Salvelinus Namaycush	Chr1	CLocus_36346	36046276	30.705	TRUE	1.17
Salvelinus Namaycush	Chr1	CLocus_52496	36198147	30.705	TRUE	1.24
Salvelinus Namaycush	Chr1	CLocus_16828	36394695	30.705	TRUE	1.26
Salvelinus Namaycush	Chr1	CLocus_11399	36403979	30.705	TRUE	1.26
Salvelinus Namaycush	Chr1	CLocus_84274	36713530	33.555	TRUE	1.27
Salvelinus Namaycush	Chr1	CLocus_33603	37068603	33.695	TRUE	1.28
Salvelinus Namaycush	Chr1	CLocus_105137	37235531	33.695	TRUE	1.29
Salvelinus Namaycush	Chr1	CLocus_17782	37276157	33.695	TRUE	1.29
Salvelinus Namaycush	Chr1	CLocus_64897	37344233	35.105	TRUE	1.29
Salvelinus Namaycush	Chr1	CLocus_13560	37435534	33.975	TRUE	1.24
Salvelinus Namaycush	Chr1	CLocus_51324	37523680	33.975	TRUE	1.24
Salvelinus Namaycush	Chr1	CLocus_48682	37537559	33.975	TRUE	1.24
Salvelinus Namaycush	Chr1	CLocus_58024	37619408	33.975	TRUE	1.24
Salvelinus Namaycush	Chr1	CLocus_8474	37619700	33.975	TRUE	1.24
Salvelinus Namaycush	Chr1	CLocus_38958	37746490	35.245	TRUE	1.23
Salvelinus Namaycush	Chr1	CLocus_110625	38016182	33.975	TRUE	1.25
Salvelinus Namaycush	Chr1	CLocus_16375	38962972	36.235	TRUE	1.16
Salvelinus Namaycush	Chr1	CLocus_37868	39687547	39.075	TRUE	0.88
Salvelinus Namaycush	Chr1	CLocus_104056	40083774	36.8	TRUE	0.84
Salvelinus Namaycush	Chr1	CLocus_101244	40593720	39.215	TRUE	0.86
Salvelinus Namaycush	Chr1	CLocus_12618	40624780	39.355	TRUE	0.86
Salvelinus Namaycush	Chr1	CLocus_102084	41550817	37.8	TRUE	0.86
Salvelinus Namaycush	Chr1	CLocus_42795	41724428	42.625	TRUE	0.84
Salvelinus Namaycush	Chr1	CLocus_14298	41868058	40.355	TRUE	0.81
Salvelinus Namaycush	Chr1	CLocus_53711	43017326	36.375	TRUE	0.81
Salvelinus Namaycush	Chr1	CLocus_58755	43357435	41.635	TRUE	0.74
Salvelinus Namaycush	Chr1	CLocus_21708	44359251	36.8	TRUE	0.73
Salvelinus Namaycush	Chr1	CLocus_10087	44602061	36.8	TRUE	0.75
Salvelinus Namaycush	Chr1	CLocus_42255	44664412	36.8	TRUE	0.75
Salvelinus Namaycush	Chr1	CLocus_85568	44756175	36.8	TRUE	0.75
Salvelinus Namaycush	Chr1	CLocus_59691	44762734	36.8	TRUE	0.75
Salvelinus Namaycush	Chr1	CLocus_39211	45018636	40.355	TRUE	0.75
Salvelinus Namaycush	Chr1	CLocus_4082	45994194	42.905	TRUE	0.83
Salvelinus Namaycush	Chr1	CLocus_63052	46674065	43.19	TRUE	1.07
Salvelinus Namaycush	Chr1	CLocus_23489	47060216	43.045	TRUE	1.13
Salvelinus Namaycush	Chr1	CLocus_91064	47094961	43.045	TRUE	1.13
Salvelinus Namaycush	Chr1	CLocus_10636	47420110	41.915	TRUE	1.39
Salvelinus Namaycush	Chr1	CLocus_38943	47479345	43.61	TRUE	1.5
Salvelinus Namaycush	Chr1	CLocus_5729	47615881	44.175	TRUE	1.5
Salvelinus Namaycush	Chr1	CLocus_23698	47657737	44.315	TRUE	1.5
Salvelinus Namaycush	Chr1	CLocus_5079	48223464	43.61	TRUE	1.54
Salvelinus Namaycush	Chr1	CLocus_31484	48314297	44.175	TRUE	1.55
Salvelinus Namaycush	Chr1	CLocus_8185	48470167	44.175	TRUE	1.58
Salvelinus Namaycush	Chr1	CLocus_36481	48841603	43.61	TRUE	1.61
Salvelinus Namaycush	Chr1	CLocus_17788	49066137	43.61	TRUE	1.68
Salvelinus Namaycush	Chr1	CLocus_72436	49110223	44.315	TRUE	1.68
Salvelinus Namaycush	Chr1	CLocus_1719	49144564	44.175	TRUE	1.68
Salvelinus Namaycush	Chr1	CLocus_109583	49152026	43.75	TRUE	1.68
Salvelinus Namaycush	Chr1	CLocus_26419	49269875	44.175	TRUE	1.69
Salvelinus Namaycush	Chr1	CLocus_52251	49468821	45.16	TRUE	1.72
Salvelinus Namaycush	Chr1	CLocus_75344	49651569	44.74	TRUE	1.72
Salvelinus Namaycush	Chr1	CLocus_20694	49963541	45.3	TRUE	1.72
Salvelinus Namaycush	Chr1	CLocus_53243	50042276	45.02	TRUE	1.72
Salvelinus Namaycush	Chr1	CLocus_33530	50074968	45.3	TRUE	1.72
Salvelinus Namaycush	Chr1	CLocus_27806	50086077	45.3	TRUE	1.72
Salvelinus Namaycush	Chr1	CLocus_36505	51281791	46.29	TRUE	1.88
Salvelinus Namaycush	Chr1	CLocus_72886	51325728	46.86	TRUE	1.89
Salvelinus Namaycush	Chr1	CLocus_7713	51329199	47.14	TRUE	1.89
Salvelinus Namaycush	Chr1	CLocus_20273	51959349	50.765	TRUE	1.91
Salvelinus Namaycush	Chr1	CLocus_18040	52014370	50.765	TRUE	1.91
Salvelinus Namaycush	Chr1	CLocus_80546	52022893	50.625	TRUE	1.91
Salvelinus Namaycush	Chr1	CLocus_8536	52374324	50.765	TRUE	1.9
Salvelinus Namaycush	Chr1	CLocus_41613	52420634	50.765	TRUE	1.9
Salvelinus Namaycush	Chr1	CLocus_3148	52689246	51.19	TRUE	1.9
Salvelinus Namaycush	Chr1	CLocus_96729	52869625	53.175	TRUE	1.9
Salvelinus Namaycush	Chr1	CLocus_61423	52936323	52.33	TRUE	1.9
Salvelinus Namaycush	Chr1	CLocus_78960	52936797	52.33	TRUE	1.9
Salvelinus Namaycush	Chr1	CLocus_44501	53658411	53.175	TRUE	1.91
Salvelinus Namaycush	Chr1	CLocus_51350	53659228	53.175	TRUE	1.91
Salvelinus Namaycush	Chr1	CLocus_108194	53743045	53.315	TRUE	1.91
Salvelinus Namaycush	Chr1	CLocus_11976	53865504	53.175	TRUE	1.92
Salvelinus Namaycush	Chr1	CLocus_25523	53886192	53.175	TRUE	1.92
Salvelinus Namaycush	Chr1	CLocus_21922	53918683	53.175	TRUE	1.92
Salvelinus Namaycush	Chr1	CLocus_17149	53968461	53.6	TRUE	1.91
Salvelinus Namaycush	Chr1	CLocus_87018	53969372	53.6	TRUE	1.91
Salvelinus Namaycush	Chr1	CLocus_16260	54049820	53.88	TRUE	1.91
Salvelinus Namaycush	Chr1	CLocus_40156	54078415	53.88	TRUE	1.91
Salvelinus Namaycush	Chr1	CLocus_2357	54147815	53.88	TRUE	1.91
Salvelinus Namaycush	Chr1	CLocus_70900	54167300	53.88	TRUE	1.9
Salvelinus Namaycush	Chr1	CLocus_56844	54167940	53.88	TRUE	1.9
Salvelinus Namaycush	Chr1	CLocus_70300	54746138	54.735	TRUE	1.86
Salvelinus Namaycush	Chr1	CLocus_35723	54787009	55.155	TRUE	1.86
Salvelinus Namaycush	Chr1	CLocus_96734	54869214	55.44	TRUE	1.84
Salvelinus Namaycush	Chr1	CLocus_659	54873202	55.015	TRUE	1.84
Salvelinus Namaycush	Chr1	CLocus_30375	54900600	56.29	TRUE	1.84
Salvelinus Namaycush	Chr1	CLocus_11512	54908020	56.57	TRUE	1.84
Salvelinus Namaycush	Chr1	CLocus_17892	54942304	56.57	TRUE	1.84
Salvelinus Namaycush	Chr1	CLocus_23740	54987083	55.155	TRUE	1.84
Salvelinus Namaycush	Chr1	CLocus_81451	55375078	55.44	TRUE	1.8
Salvelinus Namaycush	Chr1	CLocus_86586	55438563	56.57	TRUE	1.8
Salvelinus Namaycush	Chr1	CLocus_91234	55735554	57.425	TRUE	1.69
Salvelinus Namaycush	Chr1	CLocus_74658	55795419	58.425	TRUE	1.67
Salvelinus Namaycush	Chr1	CLocus_58802	56002332	60.26	TRUE	1.67
Salvelinus Namaycush	Chr1	CLocus_33952	56026060	58.85	TRUE	1.67
Salvelinus Namaycush	Chr1	CLocus_40709	56076143	56.57	TRUE	1.67
Salvelinus Namaycush	Chr1	CLocus_58612	56176338	58.99	TRUE	1.67
Salvelinus Namaycush	Chr1	CLocus_81003	56208437	58.99	TRUE	1.66
Salvelinus Namaycush	Chr1	CLocus_21915	56318153	60.965	TRUE	1.64
Salvelinus Namaycush	Chr1	CLocus_54563	56619665	61.82	TRUE	1.58
Salvelinus Namaycush	Chr1	CLocus_31908	56707636	60.54	TRUE	1.57
Salvelinus Namaycush	Chr1	CLocus_29700	56731128	60.4	TRUE	1.57
Salvelinus Namaycush	Chr1	CLocus_61758	56752470	60.4	TRUE	1.57
Salvelinus Namaycush	Chr1	CLocus_1902	56767033	60.4	TRUE	1.55
Salvelinus Namaycush	Chr1	CLocus_43036	56803943	60.4	TRUE	1.54
Salvelinus Namaycush	Chr1	CLocus_74004	56810212	60.4	TRUE	1.54
Salvelinus Namaycush	Chr1	CLocus_49572	56830054	60.4	TRUE	1.54
Salvelinus Namaycush	Chr1	CLocus_28383	56867400	60.4	TRUE	1.54
Salvelinus Namaycush	Chr1	CLocus_28922	56907485	60.4	TRUE	1.5
Salvelinus Namaycush	Chr1	CLocus_107267	56908078	60.4	TRUE	1.5
Salvelinus Namaycush	Chr1	CLocus_56413	56921829	60.4	TRUE	1.45
Salvelinus Namaycush	Chr1	CLocus_33308	57075288	59.41	TRUE	1.41
Salvelinus Namaycush	Chr1	CLocus_44003	57110654	59.41	TRUE	1.41
Salvelinus Namaycush	Chr1	CLocus_72132	57127728	60.4	TRUE	1.41
Salvelinus Namaycush	Chr1	CLocus_77227	57129928	59.41	TRUE	1.41
Salvelinus Namaycush	Chr1	CLocus_82958	57163273	59.695	TRUE	1.41
Salvelinus Namaycush	Chr1	CLocus_93324	57174790	59.695	TRUE	1.41
Salvelinus Namaycush	Chr1	CLocus_128823	57211786	59.695	TRUE	1.41
Salvelinus Namaycush	Chr1	CLocus_74852	57278099	59.13	TRUE	1.41
Salvelinus Namaycush	Chr1	CLocus_5942	57422665	61.82	TRUE	1.4
Salvelinus Namaycush	Chr1	CLocus_4097	57593349	60.68	TRUE	1.39
Salvelinus Namaycush	Chr1	CLocus_32431	57614411	60.68	TRUE	1.37
Salvelinus Namaycush	Chr1	CLocus_1539	57668097	61.82	TRUE	1.37
Salvelinus Namaycush	Chr1	CLocus_13699	57670430	60.68	TRUE	1.37
Salvelinus Namaycush	Chr1	CLocus_107857	57699846	60.4	TRUE	1.37
Salvelinus Namaycush	Chr1	CLocus_57234	57700322	60.68	TRUE	1.37
Salvelinus Namaycush	Chr1	CLocus_62223	57731674	60.68	TRUE	1.37
Salvelinus Namaycush	Chr1	CLocus_103228	57862280	60.54	TRUE	1.37
Salvelinus Namaycush	Chr1	CLocus_13882	57862750	60.54	TRUE	1.37
Salvelinus Namaycush	Chr1	CLocus_94034	57943271	60.26	TRUE	1.37
Salvelinus Namaycush	Chr1	CLocus_68546	58021507	60.68	TRUE	1.35
Salvelinus Namaycush	Chr1	CLocus_43011	58090662	60.54	TRUE	1.35
Salvelinus Namaycush	Chr1	CLocus_16052	58115386	60.68	TRUE	1.35
Salvelinus Namaycush	Chr1	CLocus_9401	58115817	60.68	TRUE	1.35
Salvelinus Namaycush	Chr1	CLocus_113226	58141037	60.68	TRUE	1.35
Salvelinus Namaycush	Chr1	CLocus_7656	58254276	60.68	TRUE	1.3
Salvelinus Namaycush	Chr1	CLocus_44449	58254761	60.68	TRUE	1.29
Salvelinus Namaycush	Chr1	CLocus_12184	58303990	61.82	TRUE	1.26
Salvelinus Namaycush	Chr1	CLocus_46399	58546902	62.1	TRUE	1.19
Salvelinus Namaycush	Chr1	CLocus_83868	58585844	61.82	TRUE	1.18
Salvelinus Namaycush	Chr1	CLocus_20453	58732559	60.965	TRUE	1.15
Salvelinus Namaycush	Chr1	CLocus_19840	58828331	61.96	TRUE	1.13
Salvelinus Namaycush	Chr1	CLocus_13723	58869685	61.96	TRUE	1.13
Salvelinus Namaycush	Chr1	CLocus_17053	58886079	62.1	TRUE	1.13
Salvelinus Namaycush	Chr1	CLocus_11241	58902497	61.96	TRUE	1.13
Salvelinus Namaycush	Chr1	CLocus_18215	59042019	61.96	TRUE	1.12
Salvelinus Namaycush	Chr1	CLocus_35501	59099233	62.665	TRUE	1.12
Salvelinus Namaycush	Chr1	CLocus_51722	59184250	63.23	TRUE	1.12
Salvelinus Namaycush	Chr1	CLocus_39788	59486197	62.945	TRUE	1.04
Salvelinus Namaycush	Chr1	CLocus_13063	59524505	63.23	TRUE	1.02
Salvelinus Namaycush	Chr1	CLocus_84667	59532804	63.37	TRUE	1.02
Salvelinus Namaycush	Chr1	CLocus_70115	59649268	63.09	TRUE	0.98
Salvelinus Namaycush	Chr1	CLocus_97814	59658269	63.09	TRUE	0.98
Salvelinus Namaycush	Chr1	CLocus_71660	59740840	63.23	TRUE	0.95
Salvelinus Namaycush	Chr1	CLocus_8570	59781752	64.215	TRUE	0.93
Salvelinus Namaycush	Chr1	CLocus_113798	59790891	63.37	TRUE	0.93
Salvelinus Namaycush	Chr1	CLocus_70195	59798914	63.65	TRUE	0.93
Salvelinus Namaycush	Chr1	CLocus_12129	59870770	63.09	TRUE	0.92
Salvelinus Namaycush	Chr1	CLocus_17380	60064632	63.79	TRUE	0.9
Salvelinus Namaycush	Chr1	CLocus_52756	60396807	63.65	TRUE	0.87
Salvelinus Namaycush	Chr1	CLocus_9601	60882043	63.79	TRUE	0.79
Salvelinus Namaycush	Chr1	CLocus_83743	60899040	63.79	TRUE	0.78
Salvelinus Namaycush	Chr1	CLocus_46670	61058747	64.215	TRUE	0.74
Salvelinus Namaycush	Chr1	CLocus_70594	61096534	64.07	TRUE	0.74
Salvelinus Namaycush	Chr1	CLocus_50005	61139390	64.215	TRUE	0.74
Salvelinus Namaycush	Chr1	CLocus_44491	61369235	64.215	TRUE	0.72
Salvelinus Namaycush	Chr1	CLocus_39724	61778747	65.765	TRUE	0.67
Salvelinus Namaycush	Chr1	CLocus_59697	61841916	64.215	TRUE	0.66
Salvelinus Namaycush	Chr1	CLocus_36168	61964208	64.635	TRUE	0.67
Salvelinus Namaycush	Chr1	CLocus_95179	61975676	65.765	TRUE	0.67
Salvelinus Namaycush	Chr1	CLocus_17980	62042596	64.215	TRUE	0.67
Salvelinus Namaycush	Chr1	CLocus_49878	62140007	64.635	TRUE	0.66
Salvelinus Namaycush	Chr1	CLocus_55321	62232775	64.635	TRUE	0.67
Salvelinus Namaycush	Chr1	CLocus_15701	62354778	65.205	TRUE	0.66
Salvelinus Namaycush	Chr1	CLocus_21860	62367673	65.205	TRUE	0.66
Salvelinus Namaycush	Chr1	CLocus_107581	62464971	65.765	TRUE	0.66
Salvelinus Namaycush	Chr1	CLocus_74353	62479201	65.345	TRUE	0.66
Salvelinus Namaycush	Chr1	CLocus_27629	62526149	65.345	TRUE	0.65
Salvelinus Namaycush	Chr1	CLocus_52355	62576165	65.345	TRUE	0.65
Salvelinus Namaycush	Chr1	CLocus_36977	62586698	65.765	TRUE	0.65
Salvelinus Namaycush	Chr1	CLocus_111175	62613167	65.485	TRUE	0.64
Salvelinus Namaycush	Chr1	CLocus_2962	62631885	65.765	TRUE	0.64
Salvelinus Namaycush	Chr1	CLocus_37006	62983451	65.765	TRUE	0.58
Salvelinus Namaycush	Chr1	CLocus_9604	63059052	65.765	TRUE	0.58
Salvelinus Namaycush	Chr1	CLocus_39960	63773910	65.485	TRUE	0.47
Salvelinus Namaycush	Chr1	CLocus_44338	63783927	65.485	TRUE	0.48
Salvelinus Namaycush	Chr1	CLocus_56549	63830588	65.485	TRUE	0.48
Salvelinus Namaycush	Chr1	CLocus_34799	63843035	65.485	TRUE	0.47
Salvelinus Namaycush	Chr1	CLocus_22250	63868015	65.485	TRUE	0.45
Salvelinus Namaycush	Chr1	CLocus_55579	64067810	65.765	TRUE	0.45
Salvelinus Namaycush	Chr1	CLocus_32336	64075227	65.765	TRUE	0.45
Salvelinus Namaycush	Chr1	CLocus_112991	64094631	65.765	TRUE	0.45
Salvelinus Namaycush	Chr1	CLocus_14396	64125899	65.485	TRUE	0.45
Salvelinus Namaycush	Chr1	CLocus_55524	64136814	65.765	TRUE	0.45
Salvelinus Namaycush	Chr1	CLocus_12278	64231098	65.625	TRUE	0.44
Salvelinus Namaycush	Chr1	CLocus_46523	64243704	65.765	TRUE	0.44
Salvelinus Namaycush	Chr1	CLocus_120349	64256713	66.185	TRUE	0.44
Salvelinus Namaycush	Chr1	CLocus_54653	64262569	65.905	TRUE	0.44
Salvelinus Namaycush	Chr1	CLocus_43542	64329089	65.765	TRUE	0.43
Salvelinus Namaycush	Chr1	CLocus_8644	64414064	65.625	TRUE	0.43
Salvelinus Namaycush	Chr1	CLocus_22520	64439655	65.905	TRUE	0.42
Salvelinus Namaycush	Chr1	CLocus_15303	64501035	65.765	TRUE	0.4
Salvelinus Namaycush	Chr1	CLocus_132837	64821515	66.045	TRUE	0.37
Salvelinus Namaycush	Chr1	CLocus_19200	64912566	66.045	TRUE	0.37
Salvelinus Namaycush	Chr1	CLocus_101926	64919562	65.765	TRUE	0.37
Salvelinus Namaycush	Chr1	CLocus_50129	64923652	66.185	TRUE	0.37
Salvelinus Namaycush	Chr1	CLocus_6812	65047505	66.185	TRUE	0.37
Salvelinus Namaycush	Chr1	CLocus_34012	65087003	66.045	TRUE	0.36
Salvelinus Namaycush	Chr1	CLocus_57866	65194565	65.765	TRUE	0.36
Salvelinus Namaycush	Chr1	CLocus_53651	65396381	66.185	TRUE	0.34
Salvelinus Namaycush	Chr1	CLocus_30038	65462247	66.045	TRUE	0.33
Salvelinus Namaycush	Chr1	CLocus_56755	65561984	66.185	TRUE	0.33
Salvelinus Namaycush	Chr1	CLocus_19962	65575880	66.185	TRUE	0.33
Salvelinus Namaycush	Chr1	CLocus_29475	65870220	65.765	TRUE	0.32
Salvelinus Namaycush	Chr1	CLocus_47088	66248932	66.045	TRUE	0.32
Salvelinus Namaycush	Chr1	CLocus_69677	66363330	66.045	TRUE	0.31
Salvelinus Namaycush	Chr1	CLocus_26564	66391292	66.465	TRUE	0.31
Salvelinus Namaycush	Chr1	CLocus_57846	66481480	65.765	TRUE	0.31
Salvelinus Namaycush	Chr1	CLocus_28627	66495240	65.765	TRUE	0.3
Salvelinus Namaycush	Chr1	CLocus_3302	66508762	65.765	TRUE	0.31
Salvelinus Namaycush	Chr1	CLocus_56642	66919670	66.61	TRUE	0.3
Salvelinus Namaycush	Chr1	CLocus_52178	66927320	66.465	TRUE	0.3
Salvelinus Namaycush	Chr1	CLocus_111136	66932272	66.61	TRUE	0.3
Salvelinus Namaycush	Chr1	CLocus_93651	66960291	66.465	TRUE	0.3
Salvelinus Namaycush	Chr1	CLocus_58189	67078958	66.61	TRUE	0.3
Salvelinus Namaycush	Chr1	CLocus_34801	67095180	66.61	TRUE	0.3
Salvelinus Namaycush	Chr1	CLocus_48096	67171521	66.465	TRUE	0.3
Salvelinus Namaycush	Chr1	CLocus_73096	67348705	66.61	TRUE	0.3
Salvelinus Namaycush	Chr1	CLocus_111737	67424204	66.465	TRUE	0.3
Salvelinus Namaycush	Chr1	CLocus_31306	67699725	66.61	TRUE	0.3
Salvelinus Namaycush	Chr1	CLocus_18357	68037132	66.61	TRUE	0.3
Salvelinus Namaycush	Chr1	CLocus_11026	68164276	66.61	TRUE	0.3
Salvelinus Namaycush	Chr1	CLocus_39683	68183930	66.61	TRUE	0.31
Salvelinus Namaycush	Chr1	CLocus_14735	68354682	66.185	TRUE	0.36
Salvelinus Namaycush	Chr1	CLocus_146425	68587056	66.185	TRUE	0.35
Salvelinus Namaycush	Chr1	CLocus_93506	68668229	66.185	TRUE	0.36
Salvelinus Namaycush	Chr1	CLocus_31613	69180257	67.455	TRUE	0.36
Salvelinus Namaycush	Chr1	CLocus_31149	69365499	68.3	TRUE	0.36
Salvelinus Namaycush	Chr1	CLocus_20252	69449823	67.31	TRUE	0.36
Salvelinus Namaycush	Chr1	CLocus_12172	69476867	68.3	TRUE	0.36
Salvelinus Namaycush	Chr1	CLocus_46064	69499514	68.3	TRUE	0.36
Salvelinus Namaycush	Chr1	CLocus_34837	69548188	68.015	TRUE	0.36
Salvelinus Namaycush	Chr1	CLocus_14760	69622904	67.455	TRUE	0.36
Salvelinus Namaycush	Chr1	CLocus_33266	69703347	67.455	TRUE	0.36
Salvelinus Namaycush	Chr1	CLocus_38536	69982847	67.455	TRUE	0.38
Salvelinus Namaycush	Chr1	CLocus_39751	70093578	67.455	TRUE	0.43
Salvelinus Namaycush	Chr1	CLocus_31034	70094888	67.455	TRUE	0.43
Salvelinus Namaycush	Chr1	CLocus_84536	70149890	67.455	TRUE	0.43
Salvelinus Namaycush	Chr1	CLocus_108663	70177072	67.31	TRUE	0.46
Salvelinus Namaycush	Chr1	CLocus_35661	70257125	67.455	TRUE	0.46
Salvelinus Namaycush	Chr1	CLocus_34137	70514918	67.455	TRUE	0.48
Salvelinus Namaycush	Chr1	CLocus_119085	70607368	67.455	TRUE	0.48
Salvelinus Namaycush	Chr1	CLocus_77874	70863653	68.3	TRUE	0.49
Salvelinus Namaycush	Chr1	CLocus_114188	70989316	68.015	TRUE	0.5
Salvelinus Namaycush	Chr1	CLocus_40238	71125641	67.03	TRUE	0.49
Salvelinus Namaycush	Chr1	CLocus_4921	71695424	67.455	TRUE	0.52
Salvelinus Namaycush	Chr1	CLocus_50655	71920067	68.015	TRUE	0.52
Salvelinus Namaycush	Chr1	CLocus_15441	71934963	67.455	TRUE	0.52
Salvelinus Namaycush	Chr1	CLocus_62904	72051094	68.3	TRUE	0.53
Salvelinus Namaycush	Chr1	CLocus_64751	72093000	68.58	TRUE	0.53
Salvelinus Namaycush	Chr1	CLocus_56812	72165618	68.3	TRUE	0.53
Salvelinus Namaycush	Chr1	CLocus_80125	72665247	68.58	TRUE	0.61
Salvelinus Namaycush	Chr1	CLocus_55983	73068085	68.72	TRUE	0.66
Salvelinus Namaycush	Chr1	CLocus_69391	73527306	69	TRUE	0.67
Salvelinus Namaycush	Chr1	CLocus_43747	73708005	69	TRUE	0.7
Salvelinus Namaycush	Chr1	CLocus_52100	73763228	68.72	TRUE	0.7
Salvelinus Namaycush	Chr1	CLocus_3732	73872242	73.715	TRUE	0.71
Salvelinus Namaycush	Chr1	CLocus_124447	74013505	69	TRUE	0.71
Salvelinus Namaycush	Chr1	CLocus_10027	74085557	68.3	TRUE	0.71
Salvelinus Namaycush	Chr1	CLocus_8539	74125552	69.28	TRUE	0.71
Salvelinus Namaycush	Chr1	CLocus_27514	74126205	69.28	TRUE	0.71
Salvelinus Namaycush	Chr1	CLocus_121159	74420748	69	TRUE	0.7
Salvelinus Namaycush	Chr1	CLocus_23679	74467726	69.28	TRUE	0.7
Salvelinus Namaycush	Chr1	CLocus_22189	75666019	74.67	TRUE	0.77
Salvelinus Namaycush	Chr1	CLocus_30019	75746549	73.715	TRUE	0.79
Salvelinus Namaycush	Chr1	CLocus_29961	76343562	73.715	TRUE	0.87
Salvelinus Namaycush	Chr1	CLocus_20989	76422087	69.28	TRUE	0.87
Salvelinus Namaycush	Chr1	CLocus_12840	76449619	69.28	TRUE	0.85
Salvelinus Namaycush	Chr1	CLocus_83602	76589348	69.28	TRUE	0.91
Salvelinus Namaycush	Chr1	CLocus_44707	77171857	73.715	TRUE	0.91
Salvelinus Namaycush	Chr1	CLocus_10799	77843240	74.67	TRUE	0.92
Salvelinus Namaycush	Chr1	CLocus_48709	77882249	69.28	TRUE	0.92
Salvelinus Namaycush	Chr1	CLocus_4354	77957277	73.715	TRUE	0.92
Salvelinus Namaycush	Chr1	CLocus_38513	78035515	73.715	TRUE	0.92
Salvelinus Namaycush	Chr1	CLocus_29990	78212278	74.67	TRUE	0.91
Salvelinus Namaycush	Chr1	CLocus_16625	78509454	74.67	TRUE	1.16
Salvelinus Namaycush	Chr1	CLocus_138506	79052344	73.715	TRUE	1.17
Salvelinus Namaycush	Chr1	CLocus_17461	79155498	73.715	TRUE	1.18
Salvelinus Namaycush	Chr1	CLocus_24674	79198128	74.67	TRUE	1.18
Salvelinus Namaycush	Chr1	CLocus_699	79209711	74.67	TRUE	1.18
Salvelinus Namaycush	Chr1	CLocus_2904	79805490	73.715	TRUE	1.3
Salvelinus Namaycush	Chr1	CLocus_9767	80312479	74.67	TRUE	1.33
Salvelinus Namaycush	Chr1	CLocus_58575	80730248	74.67	TRUE	1.33
Salvelinus Namaycush	Chr1	CLocus_66720	80764651	74.67	TRUE	1.33
Salvelinus Namaycush	Chr1	CLocus_11527	80803108	74.67	TRUE	1.33
Salvelinus Namaycush	Chr1	CLocus_45540	80945494	74.67	TRUE	1.33
Salvelinus Namaycush	Chr1	CLocus_51155	81045632	78.23	TRUE	1.33
Salvelinus Namaycush	Chr1	CLocus_27523	81061796	74.67	TRUE	1.33
Salvelinus Namaycush	Chr1	CLocus_55245	81066489	74.67	TRUE	1.33
Salvelinus Namaycush	Chr1	CLocus_25088	81546637	78.23	TRUE	1.53
Salvelinus Namaycush	Chr1	CLocus_35515	81553940	78.23	TRUE	1.53
Salvelinus Namaycush	Chr1	CLocus_52771	81831098	78.23	TRUE	1.53
Salvelinus Namaycush	Chr1	CLocus_26429	82021709	74.67	TRUE	1.61
Salvelinus Namaycush	Chr1	CLocus_64190	82120896	78.23	TRUE	1.6
Salvelinus Namaycush	Chr1	CLocus_12275	82142514	78.23	TRUE	1.6
Salvelinus Namaycush	Chr1	CLocus_41480	82145196	78.23	TRUE	1.6
Salvelinus Namaycush	Chr1	CLocus_81984	82418695	75.9	TRUE	1.59
Salvelinus Namaycush	Chr1	CLocus_22588	82490965	78.23	TRUE	1.59
Salvelinus Namaycush	Chr1	CLocus_80992	82608008	78.23	TRUE	1.59
Salvelinus Namaycush	Chr1	CLocus_28488	82852949	78.23	TRUE	1.68
Salvelinus Namaycush	Chr1	CLocus_78309	83063954	75.9	TRUE	1.68
Salvelinus Namaycush	Chr1	CLocus_98041	83335354	78.75	TRUE	1.68
Salvelinus Namaycush	Chr1	CLocus_30026	83630686	77.855	TRUE	1.89
Salvelinus Namaycush	Chr1	CLocus_45582	83841266	90.095	TRUE	2.06
Salvelinus Namaycush	Chr1	CLocus_138307	84018153	95.79	TRUE	2.06
Salvelinus Namaycush	Chr10	CLocus_18744	875997	5.45	TRUE	1.9
Salvelinus Namaycush	Chr10	CLocus_9186	945791	6.16	TRUE	1.91
Salvelinus Namaycush	Chr10	CLocus_84985	1058689	0	TRUE	1.91
Salvelinus Namaycush	Chr10	CLocus_7620	1064959	5.59	TRUE	1.91
Salvelinus Namaycush	Chr10	CLocus_31338	1394920	6.16	TRUE	1.92
Salvelinus Namaycush	Chr10	CLocus_13140	1449201	6.16	TRUE	1.92
Salvelinus Namaycush	Chr10	CLocus_76718	1492888	6.16	TRUE	1.94
Salvelinus Namaycush	Chr10	CLocus_30171	1562262	6.865	TRUE	1.97
Salvelinus Namaycush	Chr10	CLocus_19450	1564443	7.005	TRUE	1.97
Salvelinus Namaycush	Chr10	CLocus_26911	1780224	7.145	TRUE	1.99
Salvelinus Namaycush	Chr10	CLocus_113486	1801019	6.585	TRUE	1.99
Salvelinus Namaycush	Chr10	CLocus_6805	1833068	6.725	TRUE	1.99
Salvelinus Namaycush	Chr10	CLocus_121479	2073369	8.71	TRUE	1.97
Salvelinus Namaycush	Chr10	CLocus_17413	2223933	8.285	TRUE	1.97
Salvelinus Namaycush	Chr10	CLocus_81592	2225354	8.71	TRUE	1.97
Salvelinus Namaycush	Chr10	CLocus_22483	2237673	8.71	TRUE	1.97
Salvelinus Namaycush	Chr10	CLocus_48026	2259439	8.145	TRUE	1.97
Salvelinus Namaycush	Chr10	CLocus_134007	2381077	9.13	TRUE	1.98
Salvelinus Namaycush	Chr10	CLocus_59555	2381407	9.13	TRUE	1.98
Salvelinus Namaycush	Chr10	CLocus_10998	2460114	9.13	TRUE	1.98
Salvelinus Namaycush	Chr10	CLocus_12886	2746673	9.13	TRUE	1.98
Salvelinus Namaycush	Chr10	CLocus_117075	2764026	10.555	TRUE	1.98
Salvelinus Namaycush	Chr10	CLocus_22239	2775123	8.99	TRUE	1.98
Salvelinus Namaycush	Chr10	CLocus_23711	2852486	9.13	TRUE	1.98
Salvelinus Namaycush	Chr10	CLocus_46053	2896269	9.555	TRUE	1.98
Salvelinus Namaycush	Chr10	CLocus_33995	2903836	9.41	TRUE	1.98
Salvelinus Namaycush	Chr10	CLocus_53421	2964993	8.285	TRUE	1.98
Salvelinus Namaycush	Chr10	CLocus_99112	3056101	9.555	TRUE	1.98
Salvelinus Namaycush	Chr10	CLocus_28680	3537169	11.685	TRUE	1.93
Salvelinus Namaycush	Chr10	CLocus_46154	3542484	11.685	TRUE	1.93
Salvelinus Namaycush	Chr10	CLocus_26916	3771799	10.555	TRUE	1.89
Salvelinus Namaycush	Chr10	CLocus_6467	3795705	11.825	TRUE	1.86
Salvelinus Namaycush	Chr10	CLocus_59572	3902148	11.685	TRUE	1.85
Salvelinus Namaycush	Chr10	CLocus_33492	3967507	10.975	TRUE	1.81
Salvelinus Namaycush	Chr10	CLocus_111997	4172854	10.975	TRUE	1.81
Salvelinus Namaycush	Chr10	CLocus_70161	4179536	10.975	TRUE	1.81
Salvelinus Namaycush	Chr10	CLocus_27533	4419275	10.975	TRUE	1.8
Salvelinus Namaycush	Chr10	CLocus_73445	4631174	11.825	TRUE	1.78
Salvelinus Namaycush	Chr10	CLocus_52852	4651548	12.68	TRUE	1.78
Salvelinus Namaycush	Chr10	CLocus_48587	5084242	13.39	TRUE	1.75
Salvelinus Namaycush	Chr10	CLocus_19661	5139065	13.815	TRUE	1.75
Salvelinus Namaycush	Chr10	CLocus_50523	5337230	13.955	TRUE	1.73
Salvelinus Namaycush	Chr10	CLocus_37429	5337740	14.095	TRUE	1.73
Salvelinus Namaycush	Chr10	CLocus_63512	5380761	13.955	TRUE	1.72
Salvelinus Namaycush	Chr10	CLocus_71027	5384261	13.955	TRUE	1.72
Salvelinus Namaycush	Chr10	CLocus_24660	5563333	14.38	TRUE	1.72
Salvelinus Namaycush	Chr10	CLocus_9219	5699291	14.52	TRUE	1.68
Salvelinus Namaycush	Chr10	CLocus_14108	5785501	15.085	TRUE	1.67
Salvelinus Namaycush	Chr10	CLocus_8905	5831094	15.085	TRUE	1.67
Salvelinus Namaycush	Chr10	CLocus_29519	5835486	15.085	TRUE	1.67
Salvelinus Namaycush	Chr10	CLocus_20564	5873867	14.235	TRUE	1.67
Salvelinus Namaycush	Chr10	CLocus_49062	5889467	14.38	TRUE	1.67
Salvelinus Namaycush	Chr10	CLocus_44885	5896688	15.085	TRUE	1.67
Salvelinus Namaycush	Chr10	CLocus_37705	6003155	15.085	TRUE	1.66
Salvelinus Namaycush	Chr10	CLocus_49899	6032706	15.085	TRUE	1.66
Salvelinus Namaycush	Chr10	CLocus_27409	6058351	15.085	TRUE	1.66
Salvelinus Namaycush	Chr10	CLocus_77519	6205063	15.085	TRUE	1.66
Salvelinus Namaycush	Chr10	CLocus_15668	6367133	15.085	TRUE	1.63
Salvelinus Namaycush	Chr10	CLocus_26878	6416460	15.225	TRUE	1.63
Salvelinus Namaycush	Chr10	CLocus_38152	6524314	17.065	TRUE	1.63
Salvelinus Namaycush	Chr10	CLocus_22716	6529147	15.505	TRUE	1.63
Salvelinus Namaycush	Chr10	CLocus_61263	6622683	16.645	TRUE	1.63
Salvelinus Namaycush	Chr10	CLocus_56611	6653526	15.085	TRUE	1.59
Salvelinus Namaycush	Chr10	CLocus_2085	6776674	16.36	TRUE	1.56
Salvelinus Namaycush	Chr10	CLocus_30069	6839147	19.23	TRUE	1.55
Salvelinus Namaycush	Chr10	CLocus_16202	6941406	16.645	TRUE	1.55
Salvelinus Namaycush	Chr10	CLocus_89937	7071800	19.655	TRUE	1.53
Salvelinus Namaycush	Chr10	CLocus_30894	7077550	16.645	TRUE	1.53
Salvelinus Namaycush	Chr10	CLocus_42061	7089646	19.655	TRUE	1.52
Salvelinus Namaycush	Chr10	CLocus_64628	7280020	19.655	TRUE	1.51
Salvelinus Namaycush	Chr10	CLocus_18069	7590753	17.065	TRUE	1.49
Salvelinus Namaycush	Chr10	CLocus_2477	7928540	19.935	TRUE	1.46
Salvelinus Namaycush	Chr10	CLocus_11864	8173466	19.935	TRUE	1.42
Salvelinus Namaycush	Chr10	CLocus_96108	8677227	20.495	TRUE	1.27
Salvelinus Namaycush	Chr10	CLocus_4189	8717514	20.495	TRUE	1.27
Salvelinus Namaycush	Chr10	CLocus_8682	9056055	17.35	TRUE	1.25
Salvelinus Namaycush	Chr10	CLocus_40890	9185760	19.655	TRUE	1.23
Salvelinus Namaycush	Chr10	CLocus_25726	9327377	20.075	TRUE	1.19
Salvelinus Namaycush	Chr10	CLocus_31628	9360600	20.355	TRUE	1.16
Salvelinus Namaycush	Chr10	CLocus_27827	9378788	20.495	TRUE	1.16
Salvelinus Namaycush	Chr10	CLocus_71984	9382151	20.355	TRUE	1.16
Salvelinus Namaycush	Chr10	CLocus_35131	9463352	20.495	TRUE	1.15
Salvelinus Namaycush	Chr10	CLocus_10838	9506489	19.09	TRUE	1.14
Salvelinus Namaycush	Chr10	CLocus_50107	9512531	20.495	TRUE	1.14
Salvelinus Namaycush	Chr10	CLocus_128173	9524978	20.495	TRUE	1.14
Salvelinus Namaycush	Chr10	CLocus_96836	9549876	21.345	TRUE	1.14
Salvelinus Namaycush	Chr10	CLocus_49224	9581160	20.495	TRUE	1.13
Salvelinus Namaycush	Chr10	CLocus_67013	9754250	21.485	TRUE	1.13
Salvelinus Namaycush	Chr10	CLocus_58979	9797686	21.065	TRUE	1.1
Salvelinus Namaycush	Chr10	CLocus_41200	9818031	21.205	TRUE	1.1
Salvelinus Namaycush	Chr10	CLocus_56727	10052263	21.345	TRUE	1.08
Salvelinus Namaycush	Chr10	CLocus_67985	10085951	21.905	TRUE	1.08
Salvelinus Namaycush	Chr10	CLocus_43093	10133253	21.345	TRUE	1.08
Salvelinus Namaycush	Chr10	CLocus_3622	10334732	21.345	TRUE	1.04
Salvelinus Namaycush	Chr10	CLocus_22267	10387836	21.765	TRUE	1.04
Salvelinus Namaycush	Chr10	CLocus_27437	10405572	21.345	TRUE	1.04
Salvelinus Namaycush	Chr10	CLocus_8792	10427360	21.345	TRUE	1.03
Salvelinus Namaycush	Chr10	CLocus_14706	10649270	21.345	TRUE	1.02
Salvelinus Namaycush	Chr10	CLocus_60193	10773222	21.905	TRUE	1.01
Salvelinus Namaycush	Chr10	CLocus_37187	10817789	22.33	TRUE	1.01
Salvelinus Namaycush	Chr10	CLocus_22648	10884938	22.33	TRUE	1
Salvelinus Namaycush	Chr10	CLocus_68390	10927107	22.33	TRUE	0.97
Salvelinus Namaycush	Chr10	CLocus_792	10961821	22.33	TRUE	0.97
Salvelinus Namaycush	Chr10	CLocus_3756	11207750	21.765	TRUE	0.92
Salvelinus Namaycush	Chr10	CLocus_40040	11262127	22.47	TRUE	0.92
Salvelinus Namaycush	Chr10	CLocus_5457	11266846	21.765	TRUE	0.92
Salvelinus Namaycush	Chr10	CLocus_137176	11278446	22.47	TRUE	0.91
Salvelinus Namaycush	Chr10	CLocus_9495	11278573	22.61	TRUE	0.91
Salvelinus Namaycush	Chr10	CLocus_4134	11332118	22.33	TRUE	0.9
Salvelinus Namaycush	Chr10	CLocus_46641	11335782	21.765	TRUE	0.9
Salvelinus Namaycush	Chr10	CLocus_14521	11591019	22.61	TRUE	0.8
Salvelinus Namaycush	Chr10	CLocus_48186	11789195	22.75	TRUE	0.76
Salvelinus Namaycush	Chr10	CLocus_86370	11869476	22.75	TRUE	0.73
Salvelinus Namaycush	Chr10	CLocus_29800	11890291	22.61	TRUE	0.73
Salvelinus Namaycush	Chr10	CLocus_6577	11897602	22.895	TRUE	0.73
Salvelinus Namaycush	Chr10	CLocus_60522	11937204	22.895	TRUE	0.73
Salvelinus Namaycush	Chr10	CLocus_8895	12279300	22.895	TRUE	0.65
Salvelinus Namaycush	Chr10	CLocus_6473	12280076	23.035	TRUE	0.65
Salvelinus Namaycush	Chr10	CLocus_27568	12285268	22.895	TRUE	0.65
Salvelinus Namaycush	Chr10	CLocus_32389	12291088	23.035	TRUE	0.65
Salvelinus Namaycush	Chr10	CLocus_2511	12351719	23.035	TRUE	0.65
Salvelinus Namaycush	Chr10	CLocus_6876	12409192	22.895	TRUE	0.64
Salvelinus Namaycush	Chr10	CLocus_74853	12597428	23.035	TRUE	0.62
Salvelinus Namaycush	Chr10	CLocus_45436	13353578	22.895	TRUE	0.58
Salvelinus Namaycush	Chr10	CLocus_31840	13608956	23.035	TRUE	0.55
Salvelinus Namaycush	Chr10	CLocus_12510	13701416	23.175	TRUE	0.55
Salvelinus Namaycush	Chr10	CLocus_61059	13798663	23.175	TRUE	0.55
Salvelinus Namaycush	Chr10	CLocus_10679	13810180	23.035	TRUE	0.54
Salvelinus Namaycush	Chr10	CLocus_92032	13837802	23.595	TRUE	0.54
Salvelinus Namaycush	Chr10	CLocus_51086	13897220	23.88	TRUE	0.54
Salvelinus Namaycush	Chr10	CLocus_48395	13947062	23.595	TRUE	0.54
Salvelinus Namaycush	Chr10	CLocus_25084	13962206	23.595	TRUE	0.54
Salvelinus Namaycush	Chr10	CLocus_31834	14164936	23.595	TRUE	0.54
Salvelinus Namaycush	Chr10	CLocus_30742	14361737	23.595	TRUE	0.53
Salvelinus Namaycush	Chr10	CLocus_64375	14756499	23.88	TRUE	0.51
Salvelinus Namaycush	Chr10	CLocus_34117	14779774	23.88	TRUE	0.5
Salvelinus Namaycush	Chr10	CLocus_3820	14781692	23.88	TRUE	0.5
Salvelinus Namaycush	Chr10	CLocus_36304	14816792	23.88	TRUE	0.5
Salvelinus Namaycush	Chr10	CLocus_133298	14858926	23.88	TRUE	0.5
Salvelinus Namaycush	Chr10	CLocus_92270	14945632	23.88	TRUE	0.5
Salvelinus Namaycush	Chr10	CLocus_24771	14946095	23.88	TRUE	0.5
Salvelinus Namaycush	Chr10	CLocus_38227	15491932	25.01	TRUE	0.45
Salvelinus Namaycush	Chr10	CLocus_52621	15825185	25.15	TRUE	0.41
Salvelinus Namaycush	Chr10	CLocus_4457	15831291	24.87	TRUE	0.41
Salvelinus Namaycush	Chr10	CLocus_40753	16011341	25.01	TRUE	0.39
Salvelinus Namaycush	Chr10	CLocus_24978	16199588	25.15	TRUE	0.39
Salvelinus Namaycush	Chr10	CLocus_52308	16415115	25.01	TRUE	0.37
Salvelinus Namaycush	Chr10	CLocus_89796	16482321	25.01	TRUE	0.35
Salvelinus Namaycush	Chr10	CLocus_23918	16601071	25.01	TRUE	0.35
Salvelinus Namaycush	Chr10	CLocus_7237	16791120	25.15	TRUE	0.34
Salvelinus Namaycush	Chr10	CLocus_15753	16795302	25.15	TRUE	0.34
Salvelinus Namaycush	Chr10	CLocus_29244	16864041	25.15	TRUE	0.33
Salvelinus Namaycush	Chr10	CLocus_108105	16894496	25.01	TRUE	0.33
Salvelinus Namaycush	Chr10	CLocus_46996	16967032	25.15	TRUE	0.32
Salvelinus Namaycush	Chr10	CLocus_81137	16967482	25.01	TRUE	0.32
Salvelinus Namaycush	Chr10	CLocus_127722	17023052	25.01	TRUE	0.32
Salvelinus Namaycush	Chr10	CLocus_24492	17072147	25.15	TRUE	0.32
Salvelinus Namaycush	Chr10	CLocus_856	17116171	25.01	TRUE	0.32
Salvelinus Namaycush	Chr10	CLocus_37987	17124010	25.01	TRUE	0.32
Salvelinus Namaycush	Chr10	CLocus_22286	17194989	25.15	TRUE	0.32
Salvelinus Namaycush	Chr10	CLocus_59325	17287817	25.715	TRUE	0.32
Salvelinus Namaycush	Chr10	CLocus_3049	17296977	25.43	TRUE	0.32
Salvelinus Namaycush	Chr10	CLocus_48953	17426407	25.43	TRUE	0.32
Salvelinus Namaycush	Chr10	CLocus_63422	17449546	25.575	TRUE	0.32
Salvelinus Namaycush	Chr10	CLocus_62183	17450283	25.43	TRUE	0.32
Salvelinus Namaycush	Chr10	CLocus_57500	17515854	25.43	TRUE	0.31
Salvelinus Namaycush	Chr10	CLocus_32223	18040428	25.715	TRUE	0.29
Salvelinus Namaycush	Chr10	CLocus_139612	18370276	25.43	TRUE	0.28
Salvelinus Namaycush	Chr10	CLocus_50578	18434009	25.715	TRUE	0.28
Salvelinus Namaycush	Chr10	CLocus_54528	18543255	25.715	TRUE	0.28
Salvelinus Namaycush	Chr10	CLocus_28592	18701038	25.43	TRUE	0.28
Salvelinus Namaycush	Chr10	CLocus_28399	18995280	25.715	TRUE	0.27
Salvelinus Namaycush	Chr10	CLocus_25605	19002071	25.715	TRUE	0.27
Salvelinus Namaycush	Chr10	CLocus_9479	19039542	25.715	TRUE	0.26
Salvelinus Namaycush	Chr10	CLocus_31066	19059716	25.715	TRUE	0.26
Salvelinus Namaycush	Chr10	CLocus_31785	19071848	25.715	TRUE	0.26
Salvelinus Namaycush	Chr10	CLocus_88579	19077568	25.715	TRUE	0.26
Salvelinus Namaycush	Chr10	CLocus_6030	19091739	25.715	TRUE	0.26
Salvelinus Namaycush	Chr10	CLocus_21861	19140910	25.715	TRUE	0.26
Salvelinus Namaycush	Chr10	CLocus_20552	19195267	25.575	TRUE	0.26
Salvelinus Namaycush	Chr10	CLocus_4238	19323754	25.715	TRUE	0.25
Salvelinus Namaycush	Chr10	CLocus_37734	19389318	25.43	TRUE	0.24
Salvelinus Namaycush	Chr10	CLocus_48500	19466659	25.715	TRUE	0.23
Salvelinus Namaycush	Chr10	CLocus_29760	19618670	25.715	TRUE	0.22
Salvelinus Namaycush	Chr10	CLocus_85048	19821252	25.715	TRUE	0.21
Salvelinus Namaycush	Chr10	CLocus_79054	19901520	25.715	TRUE	0.21
Salvelinus Namaycush	Chr10	CLocus_20238	20155932	25.715	TRUE	0.2
Salvelinus Namaycush	Chr10	CLocus_66623	20352469	25.715	TRUE	0.19
Salvelinus Namaycush	Chr10	CLocus_17368	20724384	25.715	TRUE	0.16
Salvelinus Namaycush	Chr10	CLocus_47580	21100446	25.715	TRUE	0.16
Salvelinus Namaycush	Chr10	CLocus_34620	21130357	25.715	TRUE	0.16
Salvelinus Namaycush	Chr10	CLocus_36864	21130806	25.715	TRUE	0.16
Salvelinus Namaycush	Chr10	CLocus_13735	21146590	25.715	TRUE	0.16
Salvelinus Namaycush	Chr10	CLocus_68708	21165892	25.715	TRUE	0.16
Salvelinus Namaycush	Chr10	CLocus_48181	21403775	25.715	TRUE	0.15
Salvelinus Namaycush	Chr10	CLocus_61405	21446337	25.715	TRUE	0.15
Salvelinus Namaycush	Chr10	CLocus_71357	21502292	25.715	TRUE	0.15
Salvelinus Namaycush	Chr10	CLocus_77856	21509711	25.715	TRUE	0.15
Salvelinus Namaycush	Chr10	CLocus_22765	21871838	25.715	TRUE	0.14
Salvelinus Namaycush	Chr10	CLocus_11665	21913854	25.995	TRUE	0.14
Salvelinus Namaycush	Chr10	CLocus_52189	21983820	25.715	TRUE	0.14
Salvelinus Namaycush	Chr10	CLocus_4352	22013215	25.855	TRUE	0.14
Salvelinus Namaycush	Chr10	CLocus_46431	22013707	25.715	TRUE	0.14
Salvelinus Namaycush	Chr10	CLocus_77940	22016264	25.715	TRUE	0.14
Salvelinus Namaycush	Chr10	CLocus_10762	22019621	25.715	TRUE	0.14
Salvelinus Namaycush	Chr10	CLocus_38407	22020108	25.715	TRUE	0.14
Salvelinus Namaycush	Chr10	CLocus_5722	22366512	26.275	TRUE	0.14
Salvelinus Namaycush	Chr10	CLocus_85346	22686348	26.275	TRUE	0.13
Salvelinus Namaycush	Chr10	CLocus_105590	23917681	26.555	TRUE	0.13
Salvelinus Namaycush	Chr10	CLocus_49077	23977333	26.555	TRUE	0.13
Salvelinus Namaycush	Chr10	CLocus_4373	24280717	26.555	TRUE	0.13
Salvelinus Namaycush	Chr10	CLocus_5021	24454247	26.555	TRUE	0.13
Salvelinus Namaycush	Chr10	CLocus_130835	24600077	26.555	TRUE	0.13
Salvelinus Namaycush	Chr10	CLocus_35725	24741808	26.555	TRUE	0.13
Salvelinus Namaycush	Chr10	CLocus_48613	24764808	26.555	TRUE	0.13
Salvelinus Namaycush	Chr10	CLocus_115164	25063045	26.555	TRUE	0.14
Salvelinus Namaycush	Chr10	CLocus_56741	25231041	26.555	TRUE	0.14
Salvelinus Namaycush	Chr10	CLocus_72619	25306740	26.555	TRUE	0.14
Salvelinus Namaycush	Chr10	CLocus_62439	25308528	26.555	TRUE	0.14
Salvelinus Namaycush	Chr10	CLocus_11332	25541819	26.555	TRUE	0.14
Salvelinus Namaycush	Chr10	CLocus_13101	25709773	26.555	TRUE	0.14
Salvelinus Namaycush	Chr10	CLocus_58316	26860574	26.135	TRUE	0.13
Salvelinus Namaycush	Chr10	CLocus_18957	27105972	26.695	TRUE	0.12
Salvelinus Namaycush	Chr10	CLocus_55659	27116657	26.555	TRUE	0.12
Salvelinus Namaycush	Chr10	CLocus_44373	27422260	26.555	TRUE	0.12
Salvelinus Namaycush	Chr10	CLocus_6201	27428440	26.555	TRUE	0.12
Salvelinus Namaycush	Chr10	CLocus_66522	27602225	26.835	TRUE	0.11
Salvelinus Namaycush	Chr10	CLocus_84976	28053807	26.835	TRUE	0.09
Salvelinus Namaycush	Chr10	CLocus_26108	28179806	26.835	TRUE	0.1
Salvelinus Namaycush	Chr10	CLocus_10463	28212742	26.835	TRUE	0.1
Salvelinus Namaycush	Chr10	CLocus_6105	28537981	26.98	TRUE	0.1
Salvelinus Namaycush	Chr10	CLocus_27764	28700615	26.98	TRUE	0.1
Salvelinus Namaycush	Chr10	CLocus_80019	28863819	26.98	TRUE	0.1
Salvelinus Namaycush	Chr10	CLocus_84161	29236967	26.98	TRUE	0.1
Salvelinus Namaycush	Chr10	CLocus_74059	29501007	26.555	TRUE	0.1
Salvelinus Namaycush	Chr10	CLocus_128626	29540552	26.555	TRUE	0.1
Salvelinus Namaycush	Chr10	CLocus_44040	29541533	26.555	TRUE	0.1
Salvelinus Namaycush	Chr10	CLocus_58952	29667757	26.555	TRUE	0.11
Salvelinus Namaycush	Chr10	CLocus_75058	29897629	26.695	TRUE	0.11
Salvelinus Namaycush	Chr10	CLocus_58937	30027593	27.4	TRUE	0.11
Salvelinus Namaycush	Chr10	CLocus_55864	30377744	27.4	TRUE	0.11
Salvelinus Namaycush	Chr10	CLocus_64712	30531158	27.4	TRUE	0.11
Salvelinus Namaycush	Chr10	CLocus_86380	30566636	27.4	TRUE	0.11
Salvelinus Namaycush	Chr10	CLocus_82437	30749563	27.26	TRUE	0.12
Salvelinus Namaycush	Chr10	CLocus_13338	30979530	27.4	TRUE	0.13
Salvelinus Namaycush	Chr10	CLocus_76845	31092590	26.98	TRUE	0.13
Salvelinus Namaycush	Chr10	CLocus_29380	31207195	27.12	TRUE	0.15
Salvelinus Namaycush	Chr10	CLocus_19202	31476413	27.12	TRUE	0.16
Salvelinus Namaycush	Chr10	CLocus_15392	31566502	27.12	TRUE	0.16
Salvelinus Namaycush	Chr10	CLocus_28784	31760040	26.98	TRUE	0.16
Salvelinus Namaycush	Chr10	CLocus_24056	32047848	27.12	TRUE	0.16
Salvelinus Namaycush	Chr10	CLocus_77664	32220311	27.4	TRUE	0.16
Salvelinus Namaycush	Chr10	CLocus_128768	32331494	27.12	TRUE	0.16
Salvelinus Namaycush	Chr10	CLocus_10696	32352672	27.12	TRUE	0.16
Salvelinus Namaycush	Chr10	CLocus_81813	32444262	27.12	TRUE	0.15
Salvelinus Namaycush	Chr10	CLocus_45921	33582898	27.4	TRUE	0.14
Salvelinus Namaycush	Chr10	CLocus_48663	33680686	27.825	TRUE	0.14
Salvelinus Namaycush	Chr10	CLocus_95448	34241373	27.4	TRUE	0.14
Salvelinus Namaycush	Chr10	CLocus_10281	35181359	27.825	TRUE	0.13
Salvelinus Namaycush	Chr10	CLocus_3787	35872854	27.4	TRUE	0.13
Salvelinus Namaycush	Chr10	CLocus_16602	36564468	28.245	TRUE	0.14
Salvelinus Namaycush	Chr10	CLocus_19646	36775287	28.245	TRUE	0.14
Salvelinus Namaycush	Chr10	CLocus_74158	36783638	28.245	TRUE	0.14
Salvelinus Namaycush	Chr10	CLocus_51680	36793503	28.385	TRUE	0.14
Salvelinus Namaycush	Chr10	CLocus_76924	36858458	28.245	TRUE	0.14
Salvelinus Namaycush	Chr10	CLocus_119019	37202245	28.245	TRUE	0.14
Salvelinus Namaycush	Chr10	CLocus_16383	37266766	28.105	TRUE	0.14
Salvelinus Namaycush	Chr10	CLocus_19254	37735934	28.245	TRUE	0.14
Salvelinus Namaycush	Chr10	CLocus_92166	37981309	27.4	TRUE	0.15
Salvelinus Namaycush	Chr10	CLocus_47541	38325379	27.4	TRUE	0.15
Salvelinus Namaycush	Chr10	CLocus_36622	39045624	28.245	TRUE	0.15
Salvelinus Namaycush	Chr10	CLocus_22634	39238597	28.245	TRUE	0.16
Salvelinus Namaycush	Chr10	CLocus_23976	39316314	28.245	TRUE	0.18
Salvelinus Namaycush	Chr10	CLocus_95458	39328795	28.245	TRUE	0.18
Salvelinus Namaycush	Chr10	CLocus_74125	39330285	28.245	TRUE	0.18
Salvelinus Namaycush	Chr10	CLocus_39081	39869908	28.245	TRUE	0.18
Salvelinus Namaycush	Chr10	CLocus_15758	39919260	28.385	TRUE	0.18
Salvelinus Namaycush	Chr10	CLocus_52025	39940364	28.245	TRUE	0.18
Salvelinus Namaycush	Chr10	CLocus_42101	39941808	28.245	TRUE	0.18
Salvelinus Namaycush	Chr10	CLocus_14575	40355658	28.385	TRUE	0.18
Salvelinus Namaycush	Chr10	CLocus_45122	40761196	28.385	TRUE	0.39
Salvelinus Namaycush	Chr10	CLocus_9181	41697880	28.525	TRUE	0.52
Salvelinus Namaycush	Chr10	CLocus_39696	41717832	28.525	TRUE	0.52
Salvelinus Namaycush	Chr10	CLocus_5048	42037364	28.665	TRUE	0.52
Salvelinus Namaycush	Chr10	CLocus_51842	42130082	28.665	TRUE	0.52
Salvelinus Namaycush	Chr10	CLocus_32639	42522701	28.945	TRUE	0.64
Salvelinus Namaycush	Chr10	CLocus_28416	42812213	28.945	TRUE	0.67
Salvelinus Namaycush	Chr10	CLocus_1782	42968945	28.805	TRUE	0.71
Salvelinus Namaycush	Chr10	CLocus_37374	43021815	28.945	TRUE	0.71
Salvelinus Namaycush	Chr10	CLocus_97062	43077318	28.945	TRUE	0.71
Salvelinus Namaycush	Chr10	CLocus_17348	43433711	28.945	TRUE	0.74
Salvelinus Namaycush	Chr10	CLocus_36317	43521726	29.37	TRUE	0.74
Salvelinus Namaycush	Chr10	CLocus_88884	43529087	29.09	TRUE	0.74
Salvelinus Namaycush	Chr10	CLocus_98381	43710346	28.945	TRUE	0.76
Salvelinus Namaycush	Chr10	CLocus_60539	43821999	29.09	TRUE	0.76
Salvelinus Namaycush	Chr10	CLocus_9075	44630621	29.51	TRUE	0.78
Salvelinus Namaycush	Chr10	CLocus_88704	44735662	30.215	TRUE	0.81
Salvelinus Namaycush	Chr10	CLocus_12557	44860139	30.075	TRUE	0.84
Salvelinus Namaycush	Chr10	CLocus_37684	44939302	29.23	TRUE	0.96
Salvelinus Namaycush	Chr10	CLocus_23720	45033437	29.37	TRUE	0.96
Salvelinus Namaycush	Chr10	CLocus_30176	46031361	43.83	TRUE	1.35
Salvelinus Namaycush	Chr10	CLocus_121956	46213184	31.635	TRUE	1.35
Salvelinus Namaycush	Chr10	CLocus_52093	46267149	30.78	TRUE	1.35
Salvelinus Namaycush	Chr10	CLocus_991	46480582	32.345	TRUE	1.47
Salvelinus Namaycush	Chr10	CLocus_8454	47225092	39.32	TRUE	1.47
Salvelinus Namaycush	Chr11	CLocus_7759	236806	1.425	TRUE	3.25
Salvelinus Namaycush	Chr11	CLocus_144626	340101	1.425	TRUE	3.21
Salvelinus Namaycush	Chr11	CLocus_80071	445373	1.145	TRUE	3.06
Salvelinus Namaycush	Chr11	CLocus_16394	517167	1.705	TRUE	3.03
Salvelinus Namaycush	Chr11	CLocus_7388	839816	2.85	TRUE	2.85
Salvelinus Namaycush	Chr11	CLocus_8145	1044007	2.705	TRUE	2.82
Salvelinus Namaycush	Chr11	CLocus_9608	1266636	3.99	TRUE	2.74
Salvelinus Namaycush	Chr11	CLocus_38729	1441457	0	TRUE	2.64
Salvelinus Namaycush	Chr11	CLocus_65439	1655538	3.85	TRUE	2.52
Salvelinus Namaycush	Chr11	CLocus_10267	1863241	3.99	TRUE	2.5
Salvelinus Namaycush	Chr11	CLocus_26766	1863989	3.99	TRUE	2.5
Salvelinus Namaycush	Chr11	CLocus_34291	1864469	4.13	TRUE	2.5
Salvelinus Namaycush	Chr11	CLocus_70048	1870915	3.99	TRUE	2.5
Salvelinus Namaycush	Chr11	CLocus_74243	2048287	5.72	TRUE	2.49
Salvelinus Namaycush	Chr11	CLocus_9387	2132682	6.43	TRUE	2.49
Salvelinus Namaycush	Chr11	CLocus_17773	2263957	6.715	TRUE	2.49
Salvelinus Namaycush	Chr11	CLocus_46678	2320104	6.715	TRUE	2.49
Salvelinus Namaycush	Chr11	CLocus_15378	2323951	6.715	TRUE	2.49
Salvelinus Namaycush	Chr11	CLocus_77646	2325098	6.715	TRUE	2.49
Salvelinus Namaycush	Chr11	CLocus_28041	2344642	6.715	TRUE	2.47
Salvelinus Namaycush	Chr11	CLocus_53798	2409223	6.715	TRUE	2.47
Salvelinus Namaycush	Chr11	CLocus_16929	2412352	6.715	TRUE	2.47
Salvelinus Namaycush	Chr11	CLocus_6295	2706110	9.06	TRUE	2.35
Salvelinus Namaycush	Chr11	CLocus_84460	2748949	10.35	TRUE	2.35
Salvelinus Namaycush	Chr11	CLocus_5075	2761348	9.2	TRUE	2.35
Salvelinus Namaycush	Chr11	CLocus_23841	2855226	9.2	TRUE	2.35
Salvelinus Namaycush	Chr11	CLocus_60138	2868297	6.715	TRUE	2.35
Salvelinus Namaycush	Chr11	CLocus_15551	2896582	12.965	TRUE	2.35
Salvelinus Namaycush	Chr11	CLocus_7146	3074647	10.35	TRUE	2.33
Salvelinus Namaycush	Chr11	CLocus_56811	3109402	12.965	TRUE	2.33
Salvelinus Namaycush	Chr11	CLocus_55376	3202247	12.68	TRUE	2.32
Salvelinus Namaycush	Chr11	CLocus_54708	3250818	12.825	TRUE	2.32
Salvelinus Namaycush	Chr11	CLocus_57120	3679420	13.675	TRUE	2.27
Salvelinus Namaycush	Chr11	CLocus_40090	3769741	13.815	TRUE	2.27
Salvelinus Namaycush	Chr11	CLocus_18183	3852017	13.955	TRUE	2.27
Salvelinus Namaycush	Chr11	CLocus_114462	3933226	14.66	TRUE	2.27
Salvelinus Namaycush	Chr11	CLocus_68995	4033077	13.955	TRUE	2.21
Salvelinus Namaycush	Chr11	CLocus_76147	4112539	14.52	TRUE	2.21
Salvelinus Namaycush	Chr11	CLocus_46434	4441571	15.37	TRUE	2.15
Salvelinus Namaycush	Chr11	CLocus_23100	4455423	15.37	TRUE	2.15
Salvelinus Namaycush	Chr11	CLocus_45586	4635774	15.795	TRUE	2.07
Salvelinus Namaycush	Chr11	CLocus_84861	4674064	12.825	TRUE	2.07
Salvelinus Namaycush	Chr11	CLocus_57599	4695251	15.935	TRUE	2.07
Salvelinus Namaycush	Chr11	CLocus_112912	5260616	16.36	TRUE	1.96
Salvelinus Namaycush	Chr11	CLocus_81469	5318352	16.36	TRUE	1.96
Salvelinus Namaycush	Chr11	CLocus_54041	5552493	16.64	TRUE	1.92
Salvelinus Namaycush	Chr11	CLocus_29779	5567623	16.64	TRUE	1.9
Salvelinus Namaycush	Chr11	CLocus_8790	5715156	16.64	TRUE	1.87
Salvelinus Namaycush	Chr11	CLocus_43904	5737991	16.64	TRUE	1.87
Salvelinus Namaycush	Chr11	CLocus_117800	5742209	16.64	TRUE	1.87
Salvelinus Namaycush	Chr11	CLocus_27361	5754050	16.64	TRUE	1.87
Salvelinus Namaycush	Chr11	CLocus_57911	5847837	16.64	TRUE	1.84
Salvelinus Namaycush	Chr11	CLocus_11790	5944594	15.37	TRUE	1.83
Salvelinus Namaycush	Chr11	CLocus_14793	5961726	14.52	TRUE	1.83
Salvelinus Namaycush	Chr11	CLocus_114182	6076941	16.925	TRUE	1.77
Salvelinus Namaycush	Chr11	CLocus_15714	6360026	17.205	TRUE	1.73
Salvelinus Namaycush	Chr11	CLocus_49503	6361727	16.925	TRUE	1.73
Salvelinus Namaycush	Chr11	CLocus_42496	6397263	17.065	TRUE	1.73
Salvelinus Namaycush	Chr11	CLocus_31958	6410296	17.065	TRUE	1.73
Salvelinus Namaycush	Chr11	CLocus_13551	6417418	17.065	TRUE	1.73
Salvelinus Namaycush	Chr11	CLocus_83216	6574844	17.345	TRUE	1.7
Salvelinus Namaycush	Chr11	CLocus_55198	6632556	17.205	TRUE	1.65
Salvelinus Namaycush	Chr11	CLocus_51924	6703295	17.345	TRUE	1.63
Salvelinus Namaycush	Chr11	CLocus_69762	6769002	17.485	TRUE	1.61
Salvelinus Namaycush	Chr11	CLocus_17129	6877103	18.19	TRUE	1.58
Salvelinus Namaycush	Chr11	CLocus_123867	6943391	14.52	TRUE	1.57
Salvelinus Namaycush	Chr11	CLocus_31802	6952281	18.33	TRUE	1.57
Salvelinus Namaycush	Chr11	CLocus_11328	7054323	15.935	TRUE	1.53
Salvelinus Namaycush	Chr11	CLocus_72382	7178111	18.19	TRUE	1.52
Salvelinus Namaycush	Chr11	CLocus_24915	7190466	18.33	TRUE	1.51
Salvelinus Namaycush	Chr11	CLocus_21902	7191031	18.05	TRUE	1.51
Salvelinus Namaycush	Chr11	CLocus_54514	7195624	18.33	TRUE	1.51
Salvelinus Namaycush	Chr11	CLocus_27380	7208277	18.33	TRUE	1.51
Salvelinus Namaycush	Chr11	CLocus_4255	7297134	18.19	TRUE	1.47
Salvelinus Namaycush	Chr11	CLocus_33390	7569994	18.9	TRUE	1.37
Salvelinus Namaycush	Chr11	CLocus_20615	7927990	19.18	TRUE	1.19
Salvelinus Namaycush	Chr11	CLocus_14096	8025514	15.935	TRUE	1.11
Salvelinus Namaycush	Chr11	CLocus_38483	8036412	18.33	TRUE	1.11
Salvelinus Namaycush	Chr11	CLocus_4521	8192486	19.32	TRUE	1.11
Salvelinus Namaycush	Chr11	CLocus_51046	8249861	19.32	TRUE	1.1
Salvelinus Namaycush	Chr11	CLocus_125771	8645778	20.91	TRUE	0.98
Salvelinus Namaycush	Chr11	CLocus_10020	8726054	20.91	TRUE	0.95
Salvelinus Namaycush	Chr11	CLocus_28566	8961147	21.335	TRUE	0.93
Salvelinus Namaycush	Chr11	CLocus_42378	9031850	21.335	TRUE	0.93
Salvelinus Namaycush	Chr11	CLocus_90041	9068741	21.9	TRUE	0.93
Salvelinus Namaycush	Chr11	CLocus_60151	9152153	21.475	TRUE	0.93
Salvelinus Namaycush	Chr11	CLocus_33816	9536672	21.9	TRUE	0.9
Salvelinus Namaycush	Chr11	CLocus_33728	9596419	21.9	TRUE	0.9
Salvelinus Namaycush	Chr11	CLocus_29534	9598645	21.9	TRUE	0.9
Salvelinus Namaycush	Chr11	CLocus_44249	9599104	22.04	TRUE	0.9
Salvelinus Namaycush	Chr11	CLocus_20370	9719783	22.32	TRUE	0.89
Salvelinus Namaycush	Chr11	CLocus_7249	9730436	22.18	TRUE	0.89
Salvelinus Namaycush	Chr11	CLocus_74831	9758473	22.04	TRUE	0.89
Salvelinus Namaycush	Chr11	CLocus_71861	9842908	22.04	TRUE	0.89
Salvelinus Namaycush	Chr11	CLocus_60951	10000192	22.18	TRUE	0.88
Salvelinus Namaycush	Chr11	CLocus_4563	10109247	20.91	TRUE	0.88
Salvelinus Namaycush	Chr11	CLocus_110543	10159569	20.91	TRUE	0.87
Salvelinus Namaycush	Chr11	CLocus_8160	10165225	21.335	TRUE	0.87
Salvelinus Namaycush	Chr11	CLocus_20550	10211876	22.18	TRUE	0.87
Salvelinus Namaycush	Chr11	CLocus_81207	10352550	20.91	TRUE	0.85
Salvelinus Namaycush	Chr11	CLocus_48217	10536336	20.91	TRUE	0.84
Salvelinus Namaycush	Chr11	CLocus_59526	10579854	22.04	TRUE	0.83
Salvelinus Namaycush	Chr11	CLocus_62446	10657337	22.32	TRUE	0.83
Salvelinus Namaycush	Chr11	CLocus_15192	10663684	22.04	TRUE	0.83
Salvelinus Namaycush	Chr11	CLocus_59829	10681807	20.91	TRUE	0.83
Salvelinus Namaycush	Chr11	CLocus_67141	10749843	21.335	TRUE	0.83
Salvelinus Namaycush	Chr11	CLocus_35391	10957791	22.04	TRUE	0.82
Salvelinus Namaycush	Chr11	CLocus_53772	11000865	22.04	TRUE	0.82
Salvelinus Namaycush	Chr11	CLocus_42877	11039655	22.04	TRUE	0.82
Salvelinus Namaycush	Chr11	CLocus_26100	11145978	22.32	TRUE	0.82
Salvelinus Namaycush	Chr11	CLocus_58562	11175821	22.32	TRUE	0.82
Salvelinus Namaycush	Chr11	CLocus_18009	11195310	22.32	TRUE	0.82
Salvelinus Namaycush	Chr11	CLocus_98291	11196268	22.32	TRUE	0.82
Salvelinus Namaycush	Chr11	CLocus_33408	11405907	22.46	TRUE	0.79
Salvelinus Namaycush	Chr11	CLocus_13494	11589033	22.6	TRUE	0.75
Salvelinus Namaycush	Chr11	CLocus_4645	11621039	22.6	TRUE	0.75
Salvelinus Namaycush	Chr11	CLocus_52811	11621526	22.6	TRUE	0.75
Salvelinus Namaycush	Chr11	CLocus_63771	11741218	22.04	TRUE	0.75
Salvelinus Namaycush	Chr11	CLocus_63200	11795022	22.32	TRUE	0.74
Salvelinus Namaycush	Chr11	CLocus_91249	12123500	22.18	TRUE	0.71
Salvelinus Namaycush	Chr11	CLocus_34903	12172580	22.32	TRUE	0.71
Salvelinus Namaycush	Chr11	CLocus_21429	12173056	22.32	TRUE	0.71
Salvelinus Namaycush	Chr11	CLocus_25147	12235712	22.04	TRUE	0.7
Salvelinus Namaycush	Chr11	CLocus_5761	12275266	22.88	TRUE	0.7
Salvelinus Namaycush	Chr11	CLocus_31724	12326099	22.74	TRUE	0.69
Salvelinus Namaycush	Chr11	CLocus_66776	12351155	22.32	TRUE	0.69
Salvelinus Namaycush	Chr11	CLocus_35042	12369206	22.32	TRUE	0.68
Salvelinus Namaycush	Chr11	CLocus_32173	12523237	22.74	TRUE	0.68
Salvelinus Namaycush	Chr11	CLocus_70823	12564523	22.88	TRUE	0.64
Salvelinus Namaycush	Chr11	CLocus_21119	12677931	22.88	TRUE	0.62
Salvelinus Namaycush	Chr11	CLocus_5252	12772273	22.74	TRUE	0.61
Salvelinus Namaycush	Chr11	CLocus_69135	12809219	22.04	TRUE	0.57
Salvelinus Namaycush	Chr11	CLocus_51335	13124577	22.88	TRUE	0.56
Salvelinus Namaycush	Chr11	CLocus_60186	13167647	22.32	TRUE	0.55
Salvelinus Namaycush	Chr11	CLocus_51198	13209816	22.18	TRUE	0.55
Salvelinus Namaycush	Chr11	CLocus_109831	13325051	22.88	TRUE	0.55
Salvelinus Namaycush	Chr11	CLocus_45405	13394980	22.88	TRUE	0.55
Salvelinus Namaycush	Chr11	CLocus_48015	13452381	22.88	TRUE	0.55
Salvelinus Namaycush	Chr11	CLocus_61428	13461089	22.88	TRUE	0.55
Salvelinus Namaycush	Chr11	CLocus_68599	13492627	22.88	TRUE	0.55
Salvelinus Namaycush	Chr11	CLocus_29471	13539599	23.305	TRUE	0.54
Salvelinus Namaycush	Chr11	CLocus_45963	13678355	23.87	TRUE	0.5
Salvelinus Namaycush	Chr11	CLocus_30145	13806930	23.305	TRUE	0.48
Salvelinus Namaycush	Chr11	CLocus_85025	13845938	22.18	TRUE	0.47
Salvelinus Namaycush	Chr11	CLocus_116502	14150341	23.305	TRUE	0.46
Salvelinus Namaycush	Chr11	CLocus_19319	14184883	23.73	TRUE	0.46
Salvelinus Namaycush	Chr11	CLocus_63583	14301693	24.29	TRUE	0.46
Salvelinus Namaycush	Chr11	CLocus_8014	14302581	24.29	TRUE	0.46
Salvelinus Namaycush	Chr11	CLocus_39706	14319334	24.29	TRUE	0.46
Salvelinus Namaycush	Chr11	CLocus_44513	14346010	24.29	TRUE	0.45
Salvelinus Namaycush	Chr11	CLocus_43634	14526071	24.29	TRUE	0.45
Salvelinus Namaycush	Chr11	CLocus_94526	14706295	24.575	TRUE	0.46
Salvelinus Namaycush	Chr11	CLocus_2287	14722116	24.575	TRUE	0.46
Salvelinus Namaycush	Chr11	CLocus_39208	14968370	24.29	TRUE	0.46
Salvelinus Namaycush	Chr11	CLocus_30991	15177015	24.29	TRUE	0.45
Salvelinus Namaycush	Chr11	CLocus_53789	15509785	24.29	TRUE	0.44
Salvelinus Namaycush	Chr11	CLocus_89591	15731837	24.29	TRUE	0.44
Salvelinus Namaycush	Chr11	CLocus_22431	15809166	24.29	TRUE	0.44
Salvelinus Namaycush	Chr11	CLocus_90952	16038289	24.435	TRUE	0.43
Salvelinus Namaycush	Chr11	CLocus_41003	16147818	24.575	TRUE	0.43
Salvelinus Namaycush	Chr11	CLocus_1177	16265786	24.715	TRUE	0.43
Salvelinus Namaycush	Chr11	CLocus_7038	16741594	25.275	TRUE	0.35
Salvelinus Namaycush	Chr11	CLocus_92742	16949599	25.275	TRUE	0.34
Salvelinus Namaycush	Chr11	CLocus_18345	16972524	25.275	TRUE	0.34
Salvelinus Namaycush	Chr11	CLocus_67640	17119858	25.275	TRUE	0.34
Salvelinus Namaycush	Chr11	CLocus_56068	17164314	25.275	TRUE	0.33
Salvelinus Namaycush	Chr11	CLocus_72868	17367113	25.275	TRUE	0.33
Salvelinus Namaycush	Chr11	CLocus_56532	17889453	25.415	TRUE	0.28
Salvelinus Namaycush	Chr11	CLocus_38098	18119840	25.415	TRUE	0.27
Salvelinus Namaycush	Chr11	CLocus_27531	18168931	25.415	TRUE	0.27
Salvelinus Namaycush	Chr11	CLocus_36509	18412650	25.415	TRUE	0.25
Salvelinus Namaycush	Chr11	CLocus_38171	18748439	25.555	TRUE	0.25
Salvelinus Namaycush	Chr11	CLocus_58362	19274712	25.555	TRUE	0.2
Salvelinus Namaycush	Chr11	CLocus_39269	19298753	25.555	TRUE	0.2
Salvelinus Namaycush	Chr11	CLocus_26908	19570219	25.555	TRUE	0.18
Salvelinus Namaycush	Chr11	CLocus_101593	19912649	25.555	TRUE	0.17
Salvelinus Namaycush	Chr11	CLocus_18716	20745418	24.995	TRUE	0.17
Salvelinus Namaycush	Chr11	CLocus_4086	20871016	25.555	TRUE	0.18
Salvelinus Namaycush	Chr11	CLocus_60316	20939462	25.555	TRUE	0.18
Salvelinus Namaycush	Chr11	CLocus_35875	21068445	25.555	TRUE	0.18
Salvelinus Namaycush	Chr11	CLocus_58960	21855428	25.555	TRUE	0.16
Salvelinus Namaycush	Chr11	CLocus_104379	21959467	24.855	TRUE	0.16
Salvelinus Namaycush	Chr11	CLocus_114582	22034902	25.555	TRUE	0.18
Salvelinus Namaycush	Chr11	CLocus_14437	22194773	24.995	TRUE	0.18
Salvelinus Namaycush	Chr11	CLocus_17608	22252250	25.275	TRUE	0.18
Salvelinus Namaycush	Chr11	CLocus_66442	22288075	26.54	TRUE	0.18
Salvelinus Namaycush	Chr11	CLocus_23853	22348793	25.555	TRUE	0.19
Salvelinus Namaycush	Chr11	CLocus_12515	22613496	25.555	TRUE	0.2
Salvelinus Namaycush	Chr11	CLocus_2857	22736232	25.84	TRUE	0.21
Salvelinus Namaycush	Chr11	CLocus_36379	23076641	25.555	TRUE	0.22
Salvelinus Namaycush	Chr11	CLocus_77575	23102682	25.415	TRUE	0.22
Salvelinus Namaycush	Chr11	CLocus_22265	23132418	25.555	TRUE	0.22
Salvelinus Namaycush	Chr11	CLocus_47803	23134144	25.555	TRUE	0.22
Salvelinus Namaycush	Chr11	CLocus_56151	23140560	25.555	TRUE	0.22
Salvelinus Namaycush	Chr11	CLocus_80779	24260363	26.26	TRUE	0.22
Salvelinus Namaycush	Chr11	CLocus_22301	24550240	26.4	TRUE	0.23
Salvelinus Namaycush	Chr11	CLocus_52206	24655628	26.26	TRUE	0.22
Salvelinus Namaycush	Chr11	CLocus_95415	24754198	26.54	TRUE	0.22
Salvelinus Namaycush	Chr11	CLocus_71805	24834478	26.68	TRUE	0.22
Salvelinus Namaycush	Chr11	CLocus_98297	24942257	26.54	TRUE	0.23
Salvelinus Namaycush	Chr11	CLocus_61629	25224642	27.385	TRUE	0.23
Salvelinus Namaycush	Chr11	CLocus_39009	26107084	26.825	TRUE	0.21
Salvelinus Namaycush	Chr11	CLocus_105084	26456272	27.385	TRUE	0.21
Salvelinus Namaycush	Chr11	CLocus_33489	27203818	26.825	TRUE	0.2
Salvelinus Namaycush	Chr11	CLocus_5471	27442027	26.965	TRUE	0.19
Salvelinus Namaycush	Chr11	CLocus_62254	27581198	27.105	TRUE	0.18
Salvelinus Namaycush	Chr11	CLocus_11900	27599916	27.105	TRUE	0.18
Salvelinus Namaycush	Chr11	CLocus_31528	27604622	27.385	TRUE	0.18
Salvelinus Namaycush	Chr11	CLocus_117207	27761202	27.105	TRUE	0.17
Salvelinus Namaycush	Chr11	CLocus_14097	27862224	27.385	TRUE	0.15
Salvelinus Namaycush	Chr11	CLocus_31182	27914386	27.105	TRUE	0.15
Salvelinus Namaycush	Chr11	CLocus_13445	27915294	27.105	TRUE	0.15
Salvelinus Namaycush	Chr11	CLocus_60981	27938962	27.245	TRUE	0.15
Salvelinus Namaycush	Chr11	CLocus_88854	28050119	27.105	TRUE	0.14
Salvelinus Namaycush	Chr11	CLocus_125290	28163101	27.105	TRUE	0.14
Salvelinus Namaycush	Chr11	CLocus_12183	28231621	27.385	TRUE	0.14
Salvelinus Namaycush	Chr11	CLocus_13098	28258683	27.245	TRUE	0.14
Salvelinus Namaycush	Chr11	CLocus_54085	28259788	27.105	TRUE	0.14
Salvelinus Namaycush	Chr11	CLocus_30214	28281400	27.245	TRUE	0.14
Salvelinus Namaycush	Chr11	CLocus_44644	28920157	27.105	TRUE	0.07
Salvelinus Namaycush	Chr11	CLocus_78445	29016570	27.385	TRUE	0.07
Salvelinus Namaycush	Chr11	CLocus_42707	29066157	27.385	TRUE	0.07
Salvelinus Namaycush	Chr11	CLocus_121886	29331853	27.105	TRUE	0.07
Salvelinus Namaycush	Chr11	CLocus_58385	29510289	27.105	TRUE	0.07
Salvelinus Namaycush	Chr11	CLocus_138905	29539501	27.245	TRUE	0.07
Salvelinus Namaycush	Chr11	CLocus_38929	29560205	27.105	TRUE	0.07
Salvelinus Namaycush	Chr11	CLocus_8804	29710589	27.105	TRUE	0.07
Salvelinus Namaycush	Chr11	CLocus_36940	29866419	27.385	TRUE	0.07
Salvelinus Namaycush	Chr11	CLocus_20377	29997766	27.245	TRUE	0.06
Salvelinus Namaycush	Chr11	CLocus_137447	30108486	27.245	TRUE	0.07
Salvelinus Namaycush	Chr11	CLocus_10047	30176324	27.245	TRUE	0.07
Salvelinus Namaycush	Chr11	CLocus_140296	30193162	27.245	TRUE	0.07
Salvelinus Namaycush	Chr11	CLocus_73672	30212501	27.245	TRUE	0.07
Salvelinus Namaycush	Chr11	CLocus_74115	30221117	27.385	TRUE	0.06
Salvelinus Namaycush	Chr11	CLocus_12988	30310798	27.385	TRUE	0.06
Salvelinus Namaycush	Chr11	CLocus_57558	30456478	27.385	TRUE	0.05
Salvelinus Namaycush	Chr11	CLocus_30453	30753147	27.385	TRUE	0.05
Salvelinus Namaycush	Chr11	CLocus_89641	30963750	27.385	TRUE	0.05
Salvelinus Namaycush	Chr11	CLocus_83290	30965704	27.385	TRUE	0.05
Salvelinus Namaycush	Chr11	CLocus_56054	30993977	27.385	TRUE	0.05
Salvelinus Namaycush	Chr11	CLocus_101912	31223179	27.385	TRUE	0.05
Salvelinus Namaycush	Chr11	CLocus_52619	31399641	27.385	TRUE	0.05
Salvelinus Namaycush	Chr11	CLocus_7653	31449501	27.385	TRUE	0.05
Salvelinus Namaycush	Chr11	CLocus_67836	31531982	27.385	TRUE	0.05
Salvelinus Namaycush	Chr11	CLocus_137355	31557433	27.385	TRUE	0.05
Salvelinus Namaycush	Chr11	CLocus_104419	31578551	27.385	TRUE	0.05
Salvelinus Namaycush	Chr11	CLocus_89615	31797866	27.385	TRUE	0.05
Salvelinus Namaycush	Chr11	CLocus_43640	32451829	27.385	TRUE	0.06
Salvelinus Namaycush	Chr11	CLocus_54620	32718168	27.385	TRUE	0.06
Salvelinus Namaycush	Chr11	CLocus_78748	32866677	27.385	TRUE	0.06
Salvelinus Namaycush	Chr11	CLocus_89791	32901097	27.385	TRUE	0.06
Salvelinus Namaycush	Chr11	CLocus_37595	32957061	27.385	TRUE	0.06
Salvelinus Namaycush	Chr11	CLocus_67261	32988955	27.385	TRUE	0.06
Salvelinus Namaycush	Chr11	CLocus_16013	33108069	27.385	TRUE	0.06
Salvelinus Namaycush	Chr11	CLocus_31295	33262683	27.385	TRUE	0.07
Salvelinus Namaycush	Chr11	CLocus_97625	33290893	27.385	TRUE	0.07
Salvelinus Namaycush	Chr11	CLocus_27852	33291626	27.385	TRUE	0.07
Salvelinus Namaycush	Chr11	CLocus_92359	33357628	27.385	TRUE	0.07
Salvelinus Namaycush	Chr11	CLocus_97569	33362920	27.385	TRUE	0.07
Salvelinus Namaycush	Chr11	CLocus_12993	33413849	27.385	TRUE	0.07
Salvelinus Namaycush	Chr11	CLocus_21481	33585810	27.385	TRUE	0.07
Salvelinus Namaycush	Chr11	CLocus_24736	33669819	27.385	TRUE	0.07
Salvelinus Namaycush	Chr11	CLocus_77652	33760096	27.385	TRUE	0.13
Salvelinus Namaycush	Chr11	CLocus_68181	33882971	27.385	TRUE	0.14
Salvelinus Namaycush	Chr11	CLocus_544	33945045	27.385	TRUE	0.14
Salvelinus Namaycush	Chr11	CLocus_10173	34003986	27.385	TRUE	0.14
Salvelinus Namaycush	Chr11	CLocus_24925	34106767	27.385	TRUE	0.14
Salvelinus Namaycush	Chr11	CLocus_52460	34182874	27.385	TRUE	0.14
Salvelinus Namaycush	Chr11	CLocus_22724	34448839	27.385	TRUE	0.12
Salvelinus Namaycush	Chr11	CLocus_16565	35247670	27.385	TRUE	0.13
Salvelinus Namaycush	Chr11	CLocus_111434	35475089	27.385	TRUE	0.13
Salvelinus Namaycush	Chr11	CLocus_83262	35488526	27.385	TRUE	0.13
Salvelinus Namaycush	Chr11	CLocus_49989	35628561	28.085	TRUE	0.13
Salvelinus Namaycush	Chr11	CLocus_21641	35678622	28.085	TRUE	0.13
Salvelinus Namaycush	Chr11	CLocus_58443	35804272	27.385	TRUE	0.13
Salvelinus Namaycush	Chr11	CLocus_78921	35939938	27.385	TRUE	0.13
Salvelinus Namaycush	Chr11	CLocus_23027	35951153	28.085	TRUE	0.13
Salvelinus Namaycush	Chr11	CLocus_40254	35978174	27.385	TRUE	0.13
Salvelinus Namaycush	Chr11	CLocus_75768	37171013	28.085	TRUE	0.76
Salvelinus Namaycush	Chr11	CLocus_16535	37369664	27.665	TRUE	0.76
Salvelinus Namaycush	Chr11	CLocus_44009	37920706	28.225	TRUE	0.95
Salvelinus Namaycush	Chr11	CLocus_6459	37987351	28.085	TRUE	0.95
Salvelinus Namaycush	Chr11	CLocus_56870	38535021	27.665	TRUE	1
Salvelinus Namaycush	Chr11	CLocus_129420	38758459	28.085	TRUE	1.05
Salvelinus Namaycush	Chr11	CLocus_6090	38765084	28.085	TRUE	1.05
Salvelinus Namaycush	Chr11	CLocus_96680	39317609	33.525	TRUE	1.14
Salvelinus Namaycush	Chr11	CLocus_43218	39357614	27.805	TRUE	1.16
Salvelinus Namaycush	Chr11	CLocus_49392	39968596	28.085	TRUE	1.34
Salvelinus Namaycush	Chr11	CLocus_56871	39974177	28.085	TRUE	1.34
Salvelinus Namaycush	Chr11	CLocus_87952	39977595	28.085	TRUE	1.34
Salvelinus Namaycush	Chr11	CLocus_1591	40436622	28.085	TRUE	1.66
Salvelinus Namaycush	Chr11	CLocus_12291	40510913	28.085	TRUE	1.66
Salvelinus Namaycush	Chr11	CLocus_43951	41462559	28.225	TRUE	2.01
Salvelinus Namaycush	Chr11	CLocus_33457	41911443	28.93	TRUE	2.41
Salvelinus Namaycush	Chr11	CLocus_43857	41991629	33.805	TRUE	2.41
Salvelinus Namaycush	Chr11	CLocus_93516	42054022	28.505	TRUE	2.41
Salvelinus Namaycush	Chr11	CLocus_16961	42054502	28.505	TRUE	2.41
Salvelinus Namaycush	Chr11	CLocus_6050	42056311	28.505	TRUE	2.41
Salvelinus Namaycush	Chr11	CLocus_6214	42264243	37.535	TRUE	2.41
Salvelinus Namaycush	Chr11	CLocus_2763	42506992	42.795	TRUE	2.41
Salvelinus Namaycush	Chr11	CLocus_102807	42523111	47.185	TRUE	2.41
Salvelinus Namaycush	Chr11	CLocus_41618	42607534	37.395	TRUE	2.41
Salvelinus Namaycush	Chr11	CLocus_28904	42612109	38.53	TRUE	2.41
Salvelinus Namaycush	Chr11	CLocus_51152	42714347	43.075	TRUE	2.41
Salvelinus Namaycush	Chr11	CLocus_25958	42972345	38.53	TRUE	2.65
Salvelinus Namaycush	Chr11	CLocus_80405	43078661	42.795	TRUE	2.65
Salvelinus Namaycush	Chr11	CLocus_1186	43278911	46.045	TRUE	2.65
Salvelinus Namaycush	Chr11	CLocus_16642	44366019	31.49	TRUE	3.22
Salvelinus Namaycush	Chr11	CLocus_7594	45757426	49.85	TRUE	3.9
Salvelinus Namaycush	Chr11	CLocus_57441	45790910	47.185	TRUE	3.9
Salvelinus Namaycush	Chr12	CLocus_20386	31560	0.28	TRUE	3.2
Salvelinus Namaycush	Chr12	CLocus_25153	484293	26.99	TRUE	3.04
Salvelinus Namaycush	Chr12	CLocus_18819	635381	17.265	TRUE	3.04
Salvelinus Namaycush	Chr12	CLocus_47506	688451	29.995	TRUE	3.04
Salvelinus Namaycush	Chr12	CLocus_81757	691242	30.56	TRUE	3.04
Salvelinus Namaycush	Chr12	CLocus_18870	750249	22.295	TRUE	3.04
Salvelinus Namaycush	Chr12	CLocus_18310	1824479	32.555	TRUE	2.57
Salvelinus Namaycush	Chr12	CLocus_49561	1848380	33.26	TRUE	2.57
Salvelinus Namaycush	Chr12	CLocus_67045	1853148	34.115	TRUE	2.57
Salvelinus Namaycush	Chr12	CLocus_41028	1860217	33.12	TRUE	2.57
Salvelinus Namaycush	Chr12	CLocus_41209	2105732	32.84	TRUE	2.57
Salvelinus Namaycush	Chr12	CLocus_32164	2410710	28.995	TRUE	2.48
Salvelinus Namaycush	Chr12	CLocus_9493	2425239	26.425	TRUE	2.48
Salvelinus Namaycush	Chr12	CLocus_1407	2452030	20.855	TRUE	2.48
Salvelinus Namaycush	Chr12	CLocus_26665	2970234	33.26	TRUE	2.48
Salvelinus Namaycush	Chr12	CLocus_28599	3076066	25.43	TRUE	2.48
Salvelinus Namaycush	Chr12	CLocus_26074	3358753	31.415	TRUE	2.22
Salvelinus Namaycush	Chr12	CLocus_41103	3429033	28.855	TRUE	2.22
Salvelinus Namaycush	Chr12	CLocus_3572	3493021	31.415	TRUE	2.22
Salvelinus Namaycush	Chr12	CLocus_14140	3651172	31.415	TRUE	2.22
Salvelinus Namaycush	Chr12	CLocus_15144	3882593	25.855	TRUE	2.1
Salvelinus Namaycush	Chr12	CLocus_32071	4090050	36.405	TRUE	2.1
Salvelinus Namaycush	Chr12	CLocus_18497	4150511	36.69	TRUE	2.1
Salvelinus Namaycush	Chr12	CLocus_71330	4169521	34.68	TRUE	2.1
Salvelinus Namaycush	Chr12	CLocus_47149	4610196	36.405	TRUE	1.8
Salvelinus Namaycush	Chr12	CLocus_121984	4612316	36.405	TRUE	1.8
Salvelinus Namaycush	Chr12	CLocus_66647	4668403	36.405	TRUE	1.8
Salvelinus Namaycush	Chr12	CLocus_18678	5283968	37.685	TRUE	1.49
Salvelinus Namaycush	Chr12	CLocus_57393	5331003	37.545	TRUE	1.49
Salvelinus Namaycush	Chr12	CLocus_68823	5540786	37.685	TRUE	1.43
Salvelinus Namaycush	Chr12	CLocus_14377	5645049	37.685	TRUE	1.18
Salvelinus Namaycush	Chr12	CLocus_60871	5646229	37.685	TRUE	1.18
Salvelinus Namaycush	Chr12	CLocus_1848	5650887	37.545	TRUE	1.18
Salvelinus Namaycush	Chr12	CLocus_40427	5875038	37.685	TRUE	1.18
Salvelinus Namaycush	Chr12	CLocus_20787	6865546	37.685	TRUE	0.99
Salvelinus Namaycush	Chr12	CLocus_75857	6985588	37.965	TRUE	0.99
Salvelinus Namaycush	Chr12	CLocus_31397	7301791	37.685	TRUE	0.99
Salvelinus Namaycush	Chr12	CLocus_7852	7302302	37.685	TRUE	0.99
Salvelinus Namaycush	Chr12	CLocus_5081	7754697	38.39	TRUE	0.98
Salvelinus Namaycush	Chr12	CLocus_38578	8798680	38.67	TRUE	0.59
Salvelinus Namaycush	Chr12	CLocus_41422	8885478	38.67	TRUE	0.59
Salvelinus Namaycush	Chr12	CLocus_43828	9256418	38.39	TRUE	0.41
Salvelinus Namaycush	Chr12	CLocus_100380	9970537	38.81	TRUE	0.23
Salvelinus Namaycush	Chr12	CLocus_73070	10168084	38.67	TRUE	0.22
Salvelinus Namaycush	Chr12	CLocus_22828	10180341	38.67	TRUE	0.22
Salvelinus Namaycush	Chr12	CLocus_8898	10410302	38.39	TRUE	0.18
Salvelinus Namaycush	Chr12	CLocus_16363	10410772	38.39	TRUE	0.18
Salvelinus Namaycush	Chr12	CLocus_50951	10490549	38.39	TRUE	0.18
Salvelinus Namaycush	Chr12	CLocus_39880	10569692	38.39	TRUE	0.18
Salvelinus Namaycush	Chr12	CLocus_44188	10616694	38.39	TRUE	0.17
Salvelinus Namaycush	Chr12	CLocus_43029	10715638	38.67	TRUE	0.17
Salvelinus Namaycush	Chr12	CLocus_60371	10922726	38.81	TRUE	0.16
Salvelinus Namaycush	Chr12	CLocus_59739	10932761	38.81	TRUE	0.16
Salvelinus Namaycush	Chr12	CLocus_45019	12891307	39.23	TRUE	0.12
Salvelinus Namaycush	Chr12	CLocus_39981	13217932	38.95	TRUE	0.12
Salvelinus Namaycush	Chr12	CLocus_18344	13228232	39.23	TRUE	0.12
Salvelinus Namaycush	Chr12	CLocus_27091	13597744	39.23	TRUE	0.12
Salvelinus Namaycush	Chr12	CLocus_4889	13755345	39.23	TRUE	0.12
Salvelinus Namaycush	Chr12	CLocus_54229	14266563	39.23	TRUE	0.12
Salvelinus Namaycush	Chr12	CLocus_96014	15407563	39.37	TRUE	0.12
Salvelinus Namaycush	Chr12	CLocus_15159	15644323	39.23	TRUE	0.12
Salvelinus Namaycush	Chr12	CLocus_98448	15655043	39.37	TRUE	0.12
Salvelinus Namaycush	Chr12	CLocus_75539	16150653	39.23	TRUE	0.11
Salvelinus Namaycush	Chr12	CLocus_7964	16200098	39.51	TRUE	0.1
Salvelinus Namaycush	Chr12	CLocus_8174	16223852	39.23	TRUE	0.1
Salvelinus Namaycush	Chr12	CLocus_61174	16260950	39.23	TRUE	0.1
Salvelinus Namaycush	Chr12	CLocus_43794	16318157	39.23	TRUE	0.09
Salvelinus Namaycush	Chr12	CLocus_49973	16350504	39.23	TRUE	0.09
Salvelinus Namaycush	Chr12	CLocus_50094	16397429	39.23	TRUE	0.09
Salvelinus Namaycush	Chr12	CLocus_73010	16444258	39.51	TRUE	0.09
Salvelinus Namaycush	Chr12	CLocus_6937	16635003	39.23	TRUE	0.09
Salvelinus Namaycush	Chr12	CLocus_55904	17185223	39.65	TRUE	0.09
Salvelinus Namaycush	Chr12	CLocus_98229	17778617	39.37	TRUE	0.09
Salvelinus Namaycush	Chr12	CLocus_79236	17970650	39.65	TRUE	0.09
Salvelinus Namaycush	Chr12	CLocus_25620	20116825	39.795	TRUE	0.08
Salvelinus Namaycush	Chr12	CLocus_1797	20374466	39.65	TRUE	0.08
Salvelinus Namaycush	Chr12	CLocus_16413	20376094	39.795	TRUE	0.08
Salvelinus Namaycush	Chr12	CLocus_97261	20379567	39.795	TRUE	0.08
Salvelinus Namaycush	Chr12	CLocus_35567	20526648	39.795	TRUE	0.08
Salvelinus Namaycush	Chr12	CLocus_38534	20556969	39.795	TRUE	0.08
Salvelinus Namaycush	Chr12	CLocus_40518	20655030	39.795	TRUE	0.08
Salvelinus Namaycush	Chr12	CLocus_29922	20924046	39.795	TRUE	0.08
Salvelinus Namaycush	Chr12	CLocus_25882	20932308	39.795	TRUE	0.08
Salvelinus Namaycush	Chr12	CLocus_72867	21176640	39.795	TRUE	0.08
Salvelinus Namaycush	Chr12	CLocus_54082	23330806	39.935	TRUE	0.05
Salvelinus Namaycush	Chr12	CLocus_62272	23549698	39.935	TRUE	0.04
Salvelinus Namaycush	Chr12	CLocus_31866	24482277	39.935	TRUE	0.05
Salvelinus Namaycush	Chr12	CLocus_46546	24763511	39.935	TRUE	0.05
Salvelinus Namaycush	Chr12	CLocus_115561	25283839	39.935	TRUE	0.05
Salvelinus Namaycush	Chr12	CLocus_55713	25976858	40.075	TRUE	0.06
Salvelinus Namaycush	Chr12	CLocus_46205	26123810	40.075	TRUE	0.06
Salvelinus Namaycush	Chr12	CLocus_11968	26926923	40.075	TRUE	0.08
Salvelinus Namaycush	Chr12	CLocus_56414	26935911	40.075	TRUE	0.08
Salvelinus Namaycush	Chr12	CLocus_38035	27076893	40.075	TRUE	0.08
Salvelinus Namaycush	Chr12	CLocus_113437	27164302	40.075	TRUE	0.08
Salvelinus Namaycush	Chr12	CLocus_42481	27243710	40.075	TRUE	0.08
Salvelinus Namaycush	Chr12	CLocus_25866	27950318	40.075	TRUE	0.08
Salvelinus Namaycush	Chr12	CLocus_136493	28074882	40.075	TRUE	0.08
Salvelinus Namaycush	Chr12	CLocus_39511	28328445	40.075	TRUE	0.08
Salvelinus Namaycush	Chr12	CLocus_6376	28335571	40.075	TRUE	0.08
Salvelinus Namaycush	Chr12	CLocus_77419	28366366	40.075	TRUE	0.08
Salvelinus Namaycush	Chr12	CLocus_104217	28382217	40.075	TRUE	0.08
Salvelinus Namaycush	Chr12	CLocus_23146	29037814	40.075	TRUE	0.09
Salvelinus Namaycush	Chr12	CLocus_82049	29503418	40.78	TRUE	0.09
Salvelinus Namaycush	Chr12	CLocus_43391	30975923	40.78	TRUE	0.09
Salvelinus Namaycush	Chr12	CLocus_8204	34733627	40.78	TRUE	NA
Salvelinus Namaycush	Chr12	CLocus_141199	34752962	40.78	TRUE	NA
Salvelinus Namaycush	Chr12	CLocus_12333	35026830	40.78	TRUE	NA
Salvelinus Namaycush	Chr12	CLocus_22269	35034534	40.78	TRUE	NA
Salvelinus Namaycush	Chr12	CLocus_4884	39951657	42.61	TRUE	0.68
Salvelinus Namaycush	Chr12	CLocus_62977	40680380	42.75	TRUE	1.14
Salvelinus Namaycush	Chr12	CLocus_53480	40731229	42.75	TRUE	1.14
Salvelinus Namaycush	Chr12	CLocus_4225	40779970	42.89	TRUE	1.18
Salvelinus Namaycush	Chr12	CLocus_37918	40918879	42.75	TRUE	1.25
Salvelinus Namaycush	Chr12	CLocus_59449	41299465	43.03	TRUE	1.46
Salvelinus Namaycush	Chr12	CLocus_58999	41441915	42.89	TRUE	1.46
Salvelinus Namaycush	Chr12	CLocus_90964	41459369	42.89	TRUE	1.48
Salvelinus Namaycush	Chr12	CLocus_5367	41512124	43.03	TRUE	1.48
Salvelinus Namaycush	Chr12	CLocus_71143	41528150	43.03	TRUE	1.48
Salvelinus Namaycush	Chr12	CLocus_106960	41621205	43.03	TRUE	1.48
Salvelinus Namaycush	Chr12	CLocus_22675	41667599	43.03	TRUE	1.48
Salvelinus Namaycush	Chr12	CLocus_35373	41700256	43.03	TRUE	1.48
Salvelinus Namaycush	Chr12	CLocus_87654	41747278	44.725	TRUE	1.48
Salvelinus Namaycush	Chr12	CLocus_1798	41753095	43.03	TRUE	1.48
Salvelinus Namaycush	Chr12	CLocus_71498	41795182	43.74	TRUE	1.5
Salvelinus Namaycush	Chr12	CLocus_51248	41820238	43.03	TRUE	1.55
Salvelinus Namaycush	Chr12	CLocus_16092	41821637	43.03	TRUE	1.55
Salvelinus Namaycush	Chr12	CLocus_32956	41823524	43.03	TRUE	1.55
Salvelinus Namaycush	Chr12	CLocus_117041	41953133	43.175	TRUE	1.58
Salvelinus Namaycush	Chr12	CLocus_53172	41956673	43.03	TRUE	1.58
Salvelinus Namaycush	Chr12	CLocus_8842	41984522	43.03	TRUE	1.62
Salvelinus Namaycush	Chr12	CLocus_14150	42739698	43.88	TRUE	1.77
Salvelinus Namaycush	Chr12	CLocus_29065	42740175	43.88	TRUE	1.77
Salvelinus Namaycush	Chr12	CLocus_54445	42761488	43.88	TRUE	1.77
Salvelinus Namaycush	Chr12	CLocus_10484	42767621	43.88	TRUE	1.77
Salvelinus Namaycush	Chr12	CLocus_7915	42778365	44.16	TRUE	1.77
Salvelinus Namaycush	Chr12	CLocus_76533	43063706	44.16	TRUE	1.77
Salvelinus Namaycush	Chr12	CLocus_33721	43227904	44.16	TRUE	1.81
Salvelinus Namaycush	Chr12	CLocus_31892	43336831	44.16	TRUE	1.81
Salvelinus Namaycush	Chr12	CLocus_17796	43403092	44.16	TRUE	1.81
Salvelinus Namaycush	Chr12	CLocus_114	43448022	44.16	TRUE	1.81
Salvelinus Namaycush	Chr12	CLocus_19264	43463652	44.16	TRUE	1.81
Salvelinus Namaycush	Chr12	CLocus_44345	43559285	43.88	TRUE	1.81
Salvelinus Namaycush	Chr12	CLocus_60962	43600680	44.16	TRUE	1.81
Salvelinus Namaycush	Chr12	CLocus_89074	43619941	44.16	TRUE	1.8
Salvelinus Namaycush	Chr12	CLocus_94564	43625641	43.88	TRUE	1.8
Salvelinus Namaycush	Chr12	CLocus_36524	43712658	44.3	TRUE	1.8
Salvelinus Namaycush	Chr12	CLocus_22616	43713434	44.3	TRUE	1.8
Salvelinus Namaycush	Chr12	CLocus_57207	43733310	44.3	TRUE	1.8
Salvelinus Namaycush	Chr12	CLocus_2108	43743970	43.88	TRUE	1.8
Salvelinus Namaycush	Chr12	CLocus_22677	43778149	44.3	TRUE	1.8
Salvelinus Namaycush	Chr12	CLocus_20536	43820189	43.88	TRUE	1.79
Salvelinus Namaycush	Chr12	CLocus_83083	43858240	44.725	TRUE	1.79
Salvelinus Namaycush	Chr12	CLocus_8486	43858740	44.445	TRUE	1.79
Salvelinus Namaycush	Chr12	CLocus_45553	43986789	44.3	TRUE	1.79
Salvelinus Namaycush	Chr12	CLocus_103293	44042290	46.165	TRUE	1.78
Salvelinus Namaycush	Chr12	CLocus_2106	44613487	46.305	TRUE	1.79
Salvelinus Namaycush	Chr12	CLocus_74118	44693519	46.445	TRUE	1.8
Salvelinus Namaycush	Chr12	CLocus_53825	44718902	46.445	TRUE	1.8
Salvelinus Namaycush	Chr12	CLocus_11008	44723353	46.445	TRUE	1.8
Salvelinus Namaycush	Chr12	CLocus_115016	44723431	46.73	TRUE	1.8
Salvelinus Namaycush	Chr12	CLocus_90826	44784508	47.72	TRUE	1.8
Salvelinus Namaycush	Chr12	CLocus_82611	44799576	46.73	TRUE	1.8
Salvelinus Namaycush	Chr12	CLocus_21436	44844109	46.73	TRUE	1.82
Salvelinus Namaycush	Chr12	CLocus_29068	44912185	46.305	TRUE	1.84
Salvelinus Namaycush	Chr12	CLocus_18632	44934909	46.73	TRUE	1.84
Salvelinus Namaycush	Chr12	CLocus_5233	45042172	47.295	TRUE	1.84
Salvelinus Namaycush	Chr12	CLocus_30120	45234422	46.445	TRUE	1.84
Salvelinus Namaycush	Chr12	CLocus_63741	45286797	47.72	TRUE	1.84
Salvelinus Namaycush	Chr12	CLocus_8647	45287511	47.72	TRUE	1.84
Salvelinus Namaycush	Chr12	CLocus_32353	45293529	46.445	TRUE	1.85
Salvelinus Namaycush	Chr12	CLocus_92581	45294962	48.285	TRUE	1.85
Salvelinus Namaycush	Chr12	CLocus_119391	45348541	47.72	TRUE	1.85
Salvelinus Namaycush	Chr12	CLocus_24619	45352330	47.72	TRUE	1.85
Salvelinus Namaycush	Chr12	CLocus_39853	45388876	47.72	TRUE	1.85
Salvelinus Namaycush	Chr12	CLocus_3893	45487111	48.14	TRUE	1.86
Salvelinus Namaycush	Chr12	CLocus_26905	45487831	47.72	TRUE	1.86
Salvelinus Namaycush	Chr12	CLocus_57693	45566725	47.72	TRUE	1.88
Salvelinus Namaycush	Chr12	CLocus_24547	45815093	48.705	TRUE	1.88
Salvelinus Namaycush	Chr12	CLocus_32845	46021820	49.56	TRUE	1.88
Salvelinus Namaycush	Chr12	CLocus_37841	46050846	49.56	TRUE	1.88
Salvelinus Namaycush	Chr12	CLocus_135049	46320859	49.56	TRUE	1.91
Salvelinus Namaycush	Chr12	CLocus_44748	46330924	48.705	TRUE	1.91
Salvelinus Namaycush	Chr12	CLocus_51349	46333528	49.84	TRUE	1.91
Salvelinus Namaycush	Chr12	CLocus_63994	46407020	50.835	TRUE	1.92
Salvelinus Namaycush	Chr12	CLocus_34319	46407527	50.55	TRUE	1.92
Salvelinus Namaycush	Chr12	CLocus_51064	46416608	49.7	TRUE	1.92
Salvelinus Namaycush	Chr12	CLocus_50802	46631794	51.835	TRUE	1.93
Salvelinus Namaycush	Chr12	CLocus_25285	46681068	51.835	TRUE	1.93
Salvelinus Namaycush	Chr12	CLocus_16337	46716855	51.975	TRUE	1.93
Salvelinus Namaycush	Chr12	CLocus_1448	46821464	52.115	TRUE	1.93
Salvelinus Namaycush	Chr12	CLocus_99904	46839043	52.115	TRUE	1.93
Salvelinus Namaycush	Chr12	CLocus_15639	46843481	52.115	TRUE	1.93
Salvelinus Namaycush	Chr12	CLocus_16698	46843962	52.115	TRUE	1.93
Salvelinus Namaycush	Chr12	CLocus_8234	46882604	52.115	TRUE	1.93
Salvelinus Namaycush	Chr12	CLocus_17858	47038441	52.115	TRUE	1.95
Salvelinus Namaycush	Chr12	CLocus_83670	47360385	52.54	TRUE	2.03
Salvelinus Namaycush	Chr12	CLocus_81652	47389495	52.68	TRUE	2.05
Salvelinus Namaycush	Chr12	CLocus_35958	47389979	52.68	TRUE	2.05
Salvelinus Namaycush	Chr12	CLocus_25240	47392811	53.535	TRUE	2.05
Salvelinus Namaycush	Chr12	CLocus_7056	47498262	55.085	TRUE	2.08
Salvelinus Namaycush	Chr12	CLocus_68300	47546502	55.085	TRUE	2.08
Salvelinus Namaycush	Chr12	CLocus_97396	47547009	53.535	TRUE	2.08
Salvelinus Namaycush	Chr12	CLocus_78797	47753116	53.675	TRUE	2.1
Salvelinus Namaycush	Chr12	CLocus_39051	47806669	53.815	TRUE	2.1
Salvelinus Namaycush	Chr12	CLocus_38270	47815947	54.095	TRUE	2.1
Salvelinus Namaycush	Chr12	CLocus_73074	47816415	54.095	TRUE	2.1
Salvelinus Namaycush	Chr12	CLocus_111070	47837645	53.815	TRUE	2.1
Salvelinus Namaycush	Chr12	CLocus_37522	47872977	53.535	TRUE	2.1
Salvelinus Namaycush	Chr12	CLocus_32367	47873447	53.815	TRUE	2.1
Salvelinus Namaycush	Chr12	CLocus_18633	48052882	54.52	TRUE	2.1
Salvelinus Namaycush	Chr12	CLocus_28520	48260077	56.075	TRUE	2.1
Salvelinus Namaycush	Chr12	CLocus_13606	48286533	56.64	TRUE	2.1
Salvelinus Namaycush	Chr12	CLocus_81410	48286995	56.64	TRUE	2.1
Salvelinus Namaycush	Chr12	CLocus_5724	48653514	55.93	TRUE	2.14
Salvelinus Namaycush	Chr12	CLocus_55443	48764737	55.93	TRUE	2.14
Salvelinus Namaycush	Chr12	CLocus_6383	48765548	56.92	TRUE	2.14
Salvelinus Namaycush	Chr12	CLocus_58770	48777403	56.075	TRUE	2.14
Salvelinus Namaycush	Chr12	CLocus_27416	48982121	55.225	TRUE	2.14
Salvelinus Namaycush	Chr12	CLocus_109178	49126428	55.37	TRUE	2.15
Salvelinus Namaycush	Chr12	CLocus_82302	49204132	55.225	TRUE	2.15
Salvelinus Namaycush	Chr12	CLocus_58182	49215471	55.37	TRUE	2.14
Salvelinus Namaycush	Chr12	CLocus_2288	49376763	55.51	TRUE	2.12
Salvelinus Namaycush	Chr12	CLocus_32425	49380364	55.37	TRUE	2.12
Salvelinus Namaycush	Chr12	CLocus_22826	49443869	55.37	TRUE	2.12
Salvelinus Namaycush	Chr12	CLocus_55812	49610251	55.37	TRUE	2.1
Salvelinus Namaycush	Chr12	CLocus_42695	49697511	57.63	TRUE	2.11
Salvelinus Namaycush	Chr12	CLocus_114064	49958722	56.64	TRUE	2.11
Salvelinus Namaycush	Chr12	CLocus_19897	50003825	57.63	TRUE	2.11
Salvelinus Namaycush	Chr12	CLocus_64918	50151107	57.63	TRUE	2.11
Salvelinus Namaycush	Chr12	CLocus_11441	50224778	57.77	TRUE	2.1
Salvelinus Namaycush	Chr12	CLocus_65358	50236773	58.055	TRUE	2.1
Salvelinus Namaycush	Chr12	CLocus_28338	50285727	58.055	TRUE	2.1
Salvelinus Namaycush	Chr12	CLocus_44123	50333308	58.055	TRUE	2.09
Salvelinus Namaycush	Chr12	CLocus_68775	50413376	58.62	TRUE	2.09
Salvelinus Namaycush	Chr12	CLocus_9655	50429370	59.185	TRUE	2.09
Salvelinus Namaycush	Chr12	CLocus_26964	50429508	59.185	TRUE	2.09
Salvelinus Namaycush	Chr12	CLocus_63256	50433120	60.48	TRUE	2.09
Salvelinus Namaycush	Chr12	CLocus_78368	50495776	60.48	TRUE	2.09
Salvelinus Namaycush	Chr12	CLocus_44694	50877754	60.48	TRUE	2.04
Salvelinus Namaycush	Chr12	CLocus_71616	50908204	60.48	TRUE	2.01
Salvelinus Namaycush	Chr12	CLocus_47233	51062919	60.48	TRUE	1.98
Salvelinus Namaycush	Chr12	CLocus_20698	51065499	59.185	TRUE	1.98
Salvelinus Namaycush	Chr12	CLocus_81	51118658	60.62	TRUE	1.95
Salvelinus Namaycush	Chr12	CLocus_21248	52173948	61.75	TRUE	1.76
Salvelinus Namaycush	Chr12	CLocus_924	53101759	61.89	TRUE	1.7
Salvelinus Namaycush	Chr13	CLocus_5380	69166	0.565	TRUE	1.48
Salvelinus Namaycush	Chr13	CLocus_65740	100123	2.005	TRUE	1.48
Salvelinus Namaycush	Chr13	CLocus_5452	239187	0.565	TRUE	1.48
Salvelinus Namaycush	Chr13	CLocus_24885	479579	0.565	TRUE	1.48
Salvelinus Namaycush	Chr13	CLocus_25369	540315	0	TRUE	1.48
Salvelinus Namaycush	Chr13	CLocus_61005	549681	0.565	TRUE	1.48
Salvelinus Namaycush	Chr13	CLocus_21455	577856	0.565	TRUE	1.48
Salvelinus Namaycush	Chr13	CLocus_26010	598443	0.565	TRUE	1.48
Salvelinus Namaycush	Chr13	CLocus_34058	640450	0.565	TRUE	1.48
Salvelinus Namaycush	Chr13	CLocus_12922	932025	0.28	TRUE	1.46
Salvelinus Namaycush	Chr13	CLocus_107549	965858	2.85	TRUE	1.46
Salvelinus Namaycush	Chr13	CLocus_16106	977747	2.145	TRUE	1.46
Salvelinus Namaycush	Chr13	CLocus_71073	982699	2.285	TRUE	1.46
Salvelinus Namaycush	Chr13	CLocus_634	1132666	0.28	TRUE	1.42
Salvelinus Namaycush	Chr13	CLocus_21713	1450338	2.43	TRUE	1.42
Salvelinus Namaycush	Chr13	CLocus_124902	1512159	3.705	TRUE	1.45
Salvelinus Namaycush	Chr13	CLocus_92668	1833378	4.55	TRUE	1.43
Salvelinus Namaycush	Chr13	CLocus_40358	1913160	4.27	TRUE	1.43
Salvelinus Namaycush	Chr13	CLocus_19633	1967118	5.545	TRUE	1.43
Salvelinus Namaycush	Chr13	CLocus_28379	1993598	5.825	TRUE	1.43
Salvelinus Namaycush	Chr13	CLocus_62326	2061921	4.13	TRUE	1.43
Salvelinus Namaycush	Chr13	CLocus_11845	2113985	5.825	TRUE	1.43
Salvelinus Namaycush	Chr13	CLocus_16108	2193367	5.965	TRUE	1.43
Salvelinus Namaycush	Chr13	CLocus_7184	2196167	5.965	TRUE	1.43
Salvelinus Namaycush	Chr13	CLocus_23061	2616031	6.105	TRUE	1.43
Salvelinus Namaycush	Chr13	CLocus_34945	2649662	6.105	TRUE	1.43
Salvelinus Namaycush	Chr13	CLocus_62133	2666886	6.815	TRUE	1.43
Salvelinus Namaycush	Chr13	CLocus_39771	3410991	4.55	TRUE	1.31
Salvelinus Namaycush	Chr13	CLocus_32024	3413554	4.695	TRUE	1.31
Salvelinus Namaycush	Chr13	CLocus_122143	3750642	7.8	TRUE	1.3
Salvelinus Namaycush	Chr13	CLocus_10694	3751149	7.52	TRUE	1.3
Salvelinus Namaycush	Chr13	CLocus_28274	3786335	7.66	TRUE	1.3
Salvelinus Namaycush	Chr13	CLocus_13260	3838375	6.67	TRUE	1.3
Salvelinus Namaycush	Chr13	CLocus_84023	3869347	7.52	TRUE	1.3
Salvelinus Namaycush	Chr13	CLocus_88353	3965395	5.965	TRUE	1.3
Salvelinus Namaycush	Chr13	CLocus_49550	4116468	7.38	TRUE	1.32
Salvelinus Namaycush	Chr13	CLocus_71362	4224212	7.38	TRUE	1.32
Salvelinus Namaycush	Chr13	CLocus_61051	4322318	7.38	TRUE	1.33
Salvelinus Namaycush	Chr13	CLocus_63889	4325871	7.38	TRUE	1.33
Salvelinus Namaycush	Chr13	CLocus_42611	4441678	7.52	TRUE	1.34
Salvelinus Namaycush	Chr13	CLocus_41101	4613822	7.94	TRUE	1.36
Salvelinus Namaycush	Chr13	CLocus_13717	4798908	7.38	TRUE	1.37
Salvelinus Namaycush	Chr13	CLocus_28207	4830367	7.52	TRUE	1.38
Salvelinus Namaycush	Chr13	CLocus_65588	4917154	7.52	TRUE	1.38
Salvelinus Namaycush	Chr13	CLocus_60487	4954047	7.52	TRUE	1.38
Salvelinus Namaycush	Chr13	CLocus_67027	4994462	7.52	TRUE	1.38
Salvelinus Namaycush	Chr13	CLocus_67986	5131444	7.52	TRUE	1.38
Salvelinus Namaycush	Chr13	CLocus_107832	5262382	7.52	TRUE	1.38
Salvelinus Namaycush	Chr13	CLocus_106133	5387018	7.8	TRUE	1.38
Salvelinus Namaycush	Chr13	CLocus_24779	5441276	8.08	TRUE	1.38
Salvelinus Namaycush	Chr13	CLocus_15812	5441767	7.94	TRUE	1.38
Salvelinus Namaycush	Chr13	CLocus_62213	5621136	9.375	TRUE	1.39
Salvelinus Namaycush	Chr13	CLocus_67006	6125816	9.8	TRUE	1.38
Salvelinus Namaycush	Chr13	CLocus_75321	6442328	9.94	TRUE	1.33
Salvelinus Namaycush	Chr13	CLocus_35076	6481926	9.8	TRUE	1.33
Salvelinus Namaycush	Chr13	CLocus_98020	6605980	9.375	TRUE	1.31
Salvelinus Namaycush	Chr13	CLocus_1364	6635675	10.22	TRUE	1.31
Salvelinus Namaycush	Chr13	CLocus_18600	6690584	9.375	TRUE	1.31
Salvelinus Namaycush	Chr13	CLocus_81648	7096853	12.06	TRUE	1.31
Salvelinus Namaycush	Chr13	CLocus_26571	7097324	12.06	TRUE	1.31
Salvelinus Namaycush	Chr13	CLocus_31358	7162381	12.06	TRUE	1.32
Salvelinus Namaycush	Chr13	CLocus_10392	7332566	10.505	TRUE	1.33
Salvelinus Namaycush	Chr13	CLocus_10999	7350533	10.505	TRUE	1.33
Salvelinus Namaycush	Chr13	CLocus_43803	7772126	11.635	TRUE	1.36
Salvelinus Namaycush	Chr13	CLocus_7534	8309527	10.22	TRUE	1.41
Salvelinus Namaycush	Chr13	CLocus_70299	8332920	10.925	TRUE	1.41
Salvelinus Namaycush	Chr13	CLocus_1716	8387635	10.505	TRUE	1.41
Salvelinus Namaycush	Chr13	CLocus_86582	8423023	10.925	TRUE	1.41
Salvelinus Namaycush	Chr13	CLocus_41581	8482529	10.925	TRUE	1.4
Salvelinus Namaycush	Chr13	CLocus_72437	8681029	12.625	TRUE	1.4
Salvelinus Namaycush	Chr13	CLocus_24160	8760546	13.625	TRUE	1.4
Salvelinus Namaycush	Chr13	CLocus_55783	8776266	12.485	TRUE	1.4
Salvelinus Namaycush	Chr13	CLocus_36576	8827583	12.485	TRUE	1.4
Salvelinus Namaycush	Chr13	CLocus_46452	8841388	12.485	TRUE	1.39
Salvelinus Namaycush	Chr13	CLocus_28312	8863530	12.485	TRUE	1.39
Salvelinus Namaycush	Chr13	CLocus_64454	9020161	12.485	TRUE	1.37
Salvelinus Namaycush	Chr13	CLocus_16955	9021275	12.485	TRUE	1.37
Salvelinus Namaycush	Chr13	CLocus_979	9030322	12.485	TRUE	1.37
Salvelinus Namaycush	Chr13	CLocus_14571	9082038	13.625	TRUE	1.37
Salvelinus Namaycush	Chr13	CLocus_84932	9100253	12.485	TRUE	1.37
Salvelinus Namaycush	Chr13	CLocus_40449	9102598	12.485	TRUE	1.37
Salvelinus Namaycush	Chr13	CLocus_51105	9152300	14.05	TRUE	1.37
Salvelinus Namaycush	Chr13	CLocus_47263	9591544	17.3	TRUE	1.38
Salvelinus Namaycush	Chr13	CLocus_27488	9674920	13.625	TRUE	1.38
Salvelinus Namaycush	Chr13	CLocus_16546	9675397	14.05	TRUE	1.38
Salvelinus Namaycush	Chr13	CLocus_40111	9683398	13.625	TRUE	1.38
Salvelinus Namaycush	Chr13	CLocus_3933	9689179	14.19	TRUE	1.38
Salvelinus Namaycush	Chr13	CLocus_71807	9819110	15.745	TRUE	1.39
Salvelinus Namaycush	Chr13	CLocus_75242	9885497	15.325	TRUE	1.39
Salvelinus Namaycush	Chr13	CLocus_35612	10023145	15.465	TRUE	1.4
Salvelinus Namaycush	Chr13	CLocus_20438	10155634	15.605	TRUE	1.4
Salvelinus Namaycush	Chr13	CLocus_36418	10173502	15.745	TRUE	1.4
Salvelinus Namaycush	Chr13	CLocus_38853	10194348	17.72	TRUE	1.4
Salvelinus Namaycush	Chr13	CLocus_7542	10236699	15.745	TRUE	1.41
Salvelinus Namaycush	Chr13	CLocus_24666	10247971	15.745	TRUE	1.41
Salvelinus Namaycush	Chr13	CLocus_37491	10365668	15.885	TRUE	1.41
Salvelinus Namaycush	Chr13	CLocus_5475	10381896	16.025	TRUE	1.41
Salvelinus Namaycush	Chr13	CLocus_57873	10410573	15.885	TRUE	1.41
Salvelinus Namaycush	Chr13	CLocus_26785	10520443	16.025	TRUE	1.41
Salvelinus Namaycush	Chr13	CLocus_41351	10595004	15.885	TRUE	1.39
Salvelinus Namaycush	Chr13	CLocus_1559	10635260	16.025	TRUE	1.39
Salvelinus Namaycush	Chr13	CLocus_36238	10706690	16.025	TRUE	1.39
Salvelinus Namaycush	Chr13	CLocus_37352	10832640	16.305	TRUE	1.39
Salvelinus Namaycush	Chr13	CLocus_36233	10851482	16.305	TRUE	1.38
Salvelinus Namaycush	Chr13	CLocus_53438	10963494	16.445	TRUE	1.38
Salvelinus Namaycush	Chr13	CLocus_54126	11012005	16.305	TRUE	1.38
Salvelinus Namaycush	Chr13	CLocus_61532	11029000	16.025	TRUE	1.38
Salvelinus Namaycush	Chr13	CLocus_51433	11080174	17.3	TRUE	1.37
Salvelinus Namaycush	Chr13	CLocus_10367	11176407	16.59	TRUE	1.37
Salvelinus Namaycush	Chr13	CLocus_47416	11388952	16.305	TRUE	1.38
Salvelinus Namaycush	Chr13	CLocus_30751	11427186	15.885	TRUE	1.38
Salvelinus Namaycush	Chr13	CLocus_82372	11459295	17.72	TRUE	1.38
Salvelinus Namaycush	Chr13	CLocus_60179	11466957	16.305	TRUE	1.38
Salvelinus Namaycush	Chr13	CLocus_48564	11499918	17.72	TRUE	1.38
Salvelinus Namaycush	Chr13	CLocus_58577	11837784	17.72	TRUE	1.34
Salvelinus Namaycush	Chr13	CLocus_26886	11849306	17.3	TRUE	1.34
Salvelinus Namaycush	Chr13	CLocus_55766	11873851	17.3	TRUE	1.31
Salvelinus Namaycush	Chr13	CLocus_12901	11875193	16.305	TRUE	1.31
Salvelinus Namaycush	Chr13	CLocus_36495	11875796	16.445	TRUE	1.31
Salvelinus Namaycush	Chr13	CLocus_32569	11877284	17.3	TRUE	1.31
Salvelinus Namaycush	Chr13	CLocus_410	12280903	19.845	TRUE	1.29
Salvelinus Namaycush	Chr13	CLocus_26086	12299544	17.72	TRUE	1.29
Salvelinus Namaycush	Chr13	CLocus_1360	12309070	19.845	TRUE	1.29
Salvelinus Namaycush	Chr13	CLocus_81284	12556888	18.43	TRUE	1.29
Salvelinus Namaycush	Chr13	CLocus_74947	12567262	18.43	TRUE	1.29
Salvelinus Namaycush	Chr13	CLocus_66086	12642740	18.43	TRUE	1.29
Salvelinus Namaycush	Chr13	CLocus_44829	12724092	19.985	TRUE	1.27
Salvelinus Namaycush	Chr13	CLocus_46545	12732097	18.715	TRUE	1.27
Salvelinus Namaycush	Chr13	CLocus_37738	12755596	19.985	TRUE	1.27
Salvelinus Namaycush	Chr13	CLocus_41412	12882299	18.715	TRUE	1.23
Salvelinus Namaycush	Chr13	CLocus_27219	12910932	18.715	TRUE	1.23
Salvelinus Namaycush	Chr13	CLocus_108681	12915708	18.715	TRUE	1.23
Salvelinus Namaycush	Chr13	CLocus_22457	13122916	19.28	TRUE	1.22
Salvelinus Namaycush	Chr13	CLocus_93390	13133298	19.705	TRUE	1.22
Salvelinus Namaycush	Chr13	CLocus_53133	13225452	18.43	TRUE	1.22
Salvelinus Namaycush	Chr13	CLocus_39784	13238329	18.715	TRUE	1.22
Salvelinus Namaycush	Chr13	CLocus_39936	13295082	19.845	TRUE	1.22
Salvelinus Namaycush	Chr13	CLocus_18834	13328871	20.265	TRUE	1.22
Salvelinus Namaycush	Chr13	CLocus_49435	13391780	19.705	TRUE	1.21
Salvelinus Namaycush	Chr13	CLocus_66684	13454271	19.845	TRUE	1.21
Salvelinus Namaycush	Chr13	CLocus_28131	13493516	19.985	TRUE	1.21
Salvelinus Namaycush	Chr13	CLocus_26602	13537133	19.985	TRUE	1.21
Salvelinus Namaycush	Chr13	CLocus_38398	13627550	20.265	TRUE	1.21
Salvelinus Namaycush	Chr13	CLocus_111356	13672903	19.985	TRUE	1.21
Salvelinus Namaycush	Chr13	CLocus_66370	13804839	19.845	TRUE	1.21
Salvelinus Namaycush	Chr13	CLocus_36010	14021479	20.55	TRUE	1.15
Salvelinus Namaycush	Chr13	CLocus_93523	14039323	19.985	TRUE	1.15
Salvelinus Namaycush	Chr13	CLocus_18883	14069708	20.55	TRUE	1.15
Salvelinus Namaycush	Chr13	CLocus_97526	14214738	20.55	TRUE	1.13
Salvelinus Namaycush	Chr13	CLocus_112833	14273763	20.55	TRUE	1.12
Salvelinus Namaycush	Chr13	CLocus_108942	14324721	20.55	TRUE	1.12
Salvelinus Namaycush	Chr13	CLocus_26588	14341937	20.55	TRUE	1.12
Salvelinus Namaycush	Chr13	CLocus_55863	14354256	20.55	TRUE	1.12
Salvelinus Namaycush	Chr13	CLocus_15483	14427482	20.55	TRUE	1.1
Salvelinus Namaycush	Chr13	CLocus_53762	14429822	20.55	TRUE	1.1
Salvelinus Namaycush	Chr13	CLocus_4236	14431725	20.55	TRUE	1.09
Salvelinus Namaycush	Chr13	CLocus_66792	14455052	20.55	TRUE	1.08
Salvelinus Namaycush	Chr13	CLocus_7630	14496017	20.55	TRUE	1.01
Salvelinus Namaycush	Chr13	CLocus_92073	14519295	20.55	TRUE	1.01
Salvelinus Namaycush	Chr13	CLocus_49136	14594728	20.55	TRUE	1.01
Salvelinus Namaycush	Chr13	CLocus_8021	14784956	19.845	TRUE	0.91
Salvelinus Namaycush	Chr13	CLocus_44496	14786960	20.69	TRUE	0.91
Salvelinus Namaycush	Chr13	CLocus_1832	14799983	20.83	TRUE	0.91
Salvelinus Namaycush	Chr13	CLocus_104961	14820911	20.55	TRUE	0.91
Salvelinus Namaycush	Chr13	CLocus_65463	14929582	20.97	TRUE	0.77
Salvelinus Namaycush	Chr13	CLocus_54160	16156839	21.11	TRUE	0.54
Salvelinus Namaycush	Chr13	CLocus_79971	17399704	20.97	TRUE	0.36
Salvelinus Namaycush	Chr13	CLocus_4165	17449185	20.97	TRUE	0.35
Salvelinus Namaycush	Chr13	CLocus_44178	18309702	21.815	TRUE	0.29
Salvelinus Namaycush	Chr13	CLocus_71219	18401089	21.675	TRUE	0.28
Salvelinus Namaycush	Chr13	CLocus_5810	20081271	22.235	TRUE	0.24
Salvelinus Namaycush	Chr13	CLocus_136778	20501790	21.955	TRUE	0.23
Salvelinus Namaycush	Chr13	CLocus_70498	20501820	21.53	TRUE	0.23
Salvelinus Namaycush	Chr13	CLocus_68061	20514298	21.815	TRUE	0.23
Salvelinus Namaycush	Chr13	CLocus_10461	20949405	22.235	TRUE	0.25
Salvelinus Namaycush	Chr13	CLocus_7204	21222701	21.955	TRUE	0.25
Salvelinus Namaycush	Chr13	CLocus_14032	21469296	22.235	TRUE	0.25
Salvelinus Namaycush	Chr13	CLocus_7291	21492802	22.235	TRUE	0.25
Salvelinus Namaycush	Chr13	CLocus_13287	21523500	22.235	TRUE	0.25
Salvelinus Namaycush	Chr13	CLocus_13065	21567521	22.515	TRUE	0.25
Salvelinus Namaycush	Chr13	CLocus_28931	21870499	22.235	TRUE	0.25
Salvelinus Namaycush	Chr13	CLocus_57260	21964215	22.235	TRUE	0.26
Salvelinus Namaycush	Chr13	CLocus_100897	22120104	22.515	TRUE	0.26
Salvelinus Namaycush	Chr13	CLocus_3601	22136882	22.66	TRUE	0.26
Salvelinus Namaycush	Chr13	CLocus_54907	22143883	22.235	TRUE	0.26
Salvelinus Namaycush	Chr13	CLocus_9691	22297388	22.515	TRUE	0.26
Salvelinus Namaycush	Chr13	CLocus_18139	22579559	22.515	TRUE	0.26
Salvelinus Namaycush	Chr13	CLocus_19884	22635947	22.515	TRUE	0.26
Salvelinus Namaycush	Chr13	CLocus_75725	22637440	22.66	TRUE	0.26
Salvelinus Namaycush	Chr13	CLocus_139274	22680974	22.515	TRUE	0.26
Salvelinus Namaycush	Chr13	CLocus_63260	22926813	22.235	TRUE	0.26
Salvelinus Namaycush	Chr13	CLocus_1050	22956929	22.515	TRUE	0.26
Salvelinus Namaycush	Chr13	CLocus_15554	23830244	22.235	TRUE	0.23
Salvelinus Namaycush	Chr13	CLocus_21059	23928445	22.235	TRUE	0.23
Salvelinus Namaycush	Chr13	CLocus_39600	23951715	22.515	TRUE	0.23
Salvelinus Namaycush	Chr13	CLocus_36122	24969092	23.22	TRUE	0.23
Salvelinus Namaycush	Chr13	CLocus_18850	25126067	23.08	TRUE	0.22
Salvelinus Namaycush	Chr13	CLocus_16595	25160090	23.5	TRUE	0.22
Salvelinus Namaycush	Chr13	CLocus_42204	25335277	23.5	TRUE	0.22
Salvelinus Namaycush	Chr13	CLocus_74790	25685120	23.5	TRUE	0.22
Salvelinus Namaycush	Chr13	CLocus_116932	26232550	23.64	TRUE	0.2
Salvelinus Namaycush	Chr13	CLocus_41300	26409244	23.64	TRUE	0.2
Salvelinus Namaycush	Chr13	CLocus_16129	26729371	23.36	TRUE	0.2
Salvelinus Namaycush	Chr13	CLocus_96415	26871075	23.5	TRUE	0.2
Salvelinus Namaycush	Chr13	CLocus_35419	27534845	23.92	TRUE	0.2
Salvelinus Namaycush	Chr13	CLocus_34701	28779868	23.5	TRUE	0.18
Salvelinus Namaycush	Chr13	CLocus_70999	28802832	23.78	TRUE	0.18
Salvelinus Namaycush	Chr13	CLocus_16386	28954548	23.64	TRUE	0.18
Salvelinus Namaycush	Chr13	CLocus_96550	29085491	24.065	TRUE	0.17
Salvelinus Namaycush	Chr13	CLocus_84375	29110321	24.065	TRUE	0.17
Salvelinus Namaycush	Chr13	CLocus_18269	29571930	23.92	TRUE	0.13
Salvelinus Namaycush	Chr13	CLocus_9485	30235793	24.065	TRUE	0.12
Salvelinus Namaycush	Chr13	CLocus_35194	30451544	24.205	TRUE	0.12
Salvelinus Namaycush	Chr13	CLocus_36722	30675701	24.205	TRUE	0.12
Salvelinus Namaycush	Chr13	CLocus_19784	30679185	23.92	TRUE	0.12
Salvelinus Namaycush	Chr13	CLocus_36861	30922224	24.205	TRUE	0.14
Salvelinus Namaycush	Chr13	CLocus_77015	31043614	24.205	TRUE	0.15
Salvelinus Namaycush	Chr13	CLocus_28774	31261441	24.205	TRUE	0.15
Salvelinus Namaycush	Chr13	CLocus_66330	31307889	24.205	TRUE	0.15
Salvelinus Namaycush	Chr13	CLocus_12536	31399662	24.065	TRUE	0.14
Salvelinus Namaycush	Chr13	CLocus_69843	31492736	24.345	TRUE	0.14
Salvelinus Namaycush	Chr13	CLocus_25371	31679756	24.205	TRUE	0.15
Salvelinus Namaycush	Chr13	CLocus_3190	31796564	24.205	TRUE	0.15
Salvelinus Namaycush	Chr13	CLocus_11499	32078822	24.345	TRUE	0.15
Salvelinus Namaycush	Chr13	CLocus_14837	32142134	24.205	TRUE	0.15
Salvelinus Namaycush	Chr13	CLocus_56918	32343277	24.485	TRUE	0.16
Salvelinus Namaycush	Chr13	CLocus_66674	32631588	24.205	TRUE	0.16
Salvelinus Namaycush	Chr13	CLocus_52172	33173502	24.485	TRUE	0.17
Salvelinus Namaycush	Chr13	CLocus_136747	34215586	24.485	TRUE	0.2
Salvelinus Namaycush	Chr13	CLocus_78405	34562513	24.905	TRUE	0.2
Salvelinus Namaycush	Chr13	CLocus_10873	34632157	24.485	TRUE	0.2
Salvelinus Namaycush	Chr13	CLocus_61341	34876578	24.485	TRUE	0.21
Salvelinus Namaycush	Chr13	CLocus_57495	34891611	24.485	TRUE	0.21
Salvelinus Namaycush	Chr13	CLocus_17921	35130714	24.485	TRUE	0.21
Salvelinus Namaycush	Chr13	CLocus_11757	35224632	24.485	TRUE	0.21
Salvelinus Namaycush	Chr13	CLocus_8919	35292653	24.625	TRUE	0.21
Salvelinus Namaycush	Chr13	CLocus_64737	35574989	24.625	TRUE	0.47
Salvelinus Namaycush	Chr13	CLocus_37607	35646618	24.625	TRUE	0.47
Salvelinus Namaycush	Chr13	CLocus_111379	35850632	24.625	TRUE	0.48
Salvelinus Namaycush	Chr13	CLocus_30752	35865661	24.765	TRUE	0.48
Salvelinus Namaycush	Chr13	CLocus_49230	35883479	24.625	TRUE	0.48
Salvelinus Namaycush	Chr13	CLocus_36972	35890856	24.765	TRUE	0.48
Salvelinus Namaycush	Chr13	CLocus_34783	36322626	24.765	TRUE	0.53
Salvelinus Namaycush	Chr13	CLocus_116427	36334572	24.765	TRUE	0.53
Salvelinus Namaycush	Chr13	CLocus_91945	36353544	27.59	TRUE	0.53
Salvelinus Namaycush	Chr13	CLocus_81004	36607633	24.905	TRUE	0.55
Salvelinus Namaycush	Chr13	CLocus_88677	36926764	24.765	TRUE	0.62
Salvelinus Namaycush	Chr13	CLocus_45291	36937878	24.905	TRUE	0.61
Salvelinus Namaycush	Chr13	CLocus_62242	37029725	24.905	TRUE	0.8
Salvelinus Namaycush	Chr13	CLocus_99181	37146361	25.33	TRUE	0.93
Salvelinus Namaycush	Chr13	CLocus_116079	37332298	25.33	TRUE	0.97
Salvelinus Namaycush	Chr13	CLocus_12370	37341444	25.045	TRUE	0.97
Salvelinus Namaycush	Chr13	CLocus_87029	37347558	25.045	TRUE	0.97
Salvelinus Namaycush	Chr13	CLocus_105809	37824873	25.47	TRUE	1.13
Salvelinus Namaycush	Chr13	CLocus_25193	37843475	25.47	TRUE	1.13
Salvelinus Namaycush	Chr13	CLocus_57536	38117359	25.61	TRUE	1.21
Salvelinus Namaycush	Chr13	CLocus_43215	38310956	25.47	TRUE	1.28
Salvelinus Namaycush	Chr13	CLocus_97047	38736919	25.61	TRUE	1.28
Salvelinus Namaycush	Chr13	CLocus_58165	38801861	25.89	TRUE	1.35
Salvelinus Namaycush	Chr13	CLocus_27517	38861332	26.31	TRUE	1.35
Salvelinus Namaycush	Chr13	CLocus_59715	39641907	27.59	TRUE	1.35
Salvelinus Namaycush	Chr13	CLocus_112692	41105380	42.9	TRUE	1.63
Salvelinus Namaycush	Chr13	CLocus_28508	42525722	29.28	TRUE	2.1
Salvelinus Namaycush	Chr13	CLocus_36646	42588589	37.5	TRUE	2.13
Salvelinus Namaycush	Chr13	CLocus_28765	42673714	35.895	TRUE	2.17
Salvelinus Namaycush	Chr14	CLocus_68559	288880	0	TRUE	2.46
Salvelinus Namaycush	Chr14	CLocus_79739	1319306	17.255	TRUE	2.2
Salvelinus Namaycush	Chr14	CLocus_8725	2310207	22.65	TRUE	1.86
Salvelinus Namaycush	Chr14	CLocus_18060	2586575	23.635	TRUE	1.78
Salvelinus Namaycush	Chr14	CLocus_98605	2607580	22.65	TRUE	1.78
Salvelinus Namaycush	Chr14	CLocus_10369	2610654	23.07	TRUE	1.78
Salvelinus Namaycush	Chr14	CLocus_27421	2692134	22.65	TRUE	1.75
Salvelinus Namaycush	Chr14	CLocus_52242	2715242	22.65	TRUE	1.75
Salvelinus Namaycush	Chr14	CLocus_61965	2855617	22.93	TRUE	1.71
Salvelinus Namaycush	Chr14	CLocus_27065	3629112	24.905	TRUE	1.68
Salvelinus Namaycush	Chr14	CLocus_61366	4054709	24.905	TRUE	1.6
Salvelinus Namaycush	Chr14	CLocus_146482	4174320	16.1	TRUE	1.6
Salvelinus Namaycush	Chr14	CLocus_124215	4178194	18.105	TRUE	1.6
Salvelinus Namaycush	Chr14	CLocus_8504	4601086	21.075	TRUE	1.39
Salvelinus Namaycush	Chr14	CLocus_67104	4903997	17.82	TRUE	1.15
Salvelinus Namaycush	Chr14	CLocus_960	5186173	26.88	TRUE	1.13
Salvelinus Namaycush	Chr14	CLocus_36107	5825010	27.02	TRUE	1.06
Salvelinus Namaycush	Chr14	CLocus_73498	6293435	27.16	TRUE	0.78
Salvelinus Namaycush	Chr14	CLocus_31282	6316303	27.02	TRUE	0.78
Salvelinus Namaycush	Chr14	CLocus_13217	6389962	27.02	TRUE	0.78
Salvelinus Namaycush	Chr14	CLocus_27327	6455875	27.02	TRUE	0.77
Salvelinus Namaycush	Chr14	CLocus_46282	6463275	26.88	TRUE	0.77
Salvelinus Namaycush	Chr14	CLocus_26732	6464427	27.3	TRUE	0.77
Salvelinus Namaycush	Chr14	CLocus_10146	6464947	27.16	TRUE	0.77
Salvelinus Namaycush	Chr14	CLocus_69233	7369107	27.44	TRUE	0.71
Salvelinus Namaycush	Chr14	CLocus_1084	7497842	27.3	TRUE	0.71
Salvelinus Namaycush	Chr14	CLocus_30521	7753979	27.44	TRUE	0.71
Salvelinus Namaycush	Chr14	CLocus_137624	7754201	27.3	TRUE	0.71
Salvelinus Namaycush	Chr14	CLocus_14620	7762506	27.725	TRUE	0.71
Salvelinus Namaycush	Chr14	CLocus_171	7802841	27.44	TRUE	0.71
Salvelinus Namaycush	Chr14	CLocus_111782	8085111	27.725	TRUE	0.63
Salvelinus Namaycush	Chr14	CLocus_100158	8149338	27.3	TRUE	0.62
Salvelinus Namaycush	Chr14	CLocus_17824	8217616	27.44	TRUE	0.63
Salvelinus Namaycush	Chr14	CLocus_33807	8327549	27.3	TRUE	0.62
Salvelinus Namaycush	Chr14	CLocus_25471	8627322	27.725	TRUE	0.6
Salvelinus Namaycush	Chr14	CLocus_25322	9547762	27.44	TRUE	0.61
Salvelinus Namaycush	Chr14	CLocus_93476	9993991	27.44	TRUE	0.41
Salvelinus Namaycush	Chr14	CLocus_31894	10133803	27.16	TRUE	0.41
Salvelinus Namaycush	Chr14	CLocus_1239	10159382	27.44	TRUE	0.41
Salvelinus Namaycush	Chr14	CLocus_56788	10200099	27.44	TRUE	0.36
Salvelinus Namaycush	Chr14	CLocus_87927	10204110	27.3	TRUE	0.36
Salvelinus Namaycush	Chr14	CLocus_69951	10245589	27.725	TRUE	0.36
Salvelinus Namaycush	Chr14	CLocus_19452	10254129	27.725	TRUE	0.36
Salvelinus Namaycush	Chr14	CLocus_95155	10374501	27.725	TRUE	0.36
Salvelinus Namaycush	Chr14	CLocus_16006	10374997	27.725	TRUE	0.36
Salvelinus Namaycush	Chr14	CLocus_56	10376886	27.725	TRUE	0.36
Salvelinus Namaycush	Chr14	CLocus_90328	10377397	27.725	TRUE	0.36
Salvelinus Namaycush	Chr14	CLocus_5578	10377770	27.725	TRUE	0.36
Salvelinus Namaycush	Chr14	CLocus_42259	10728402	28.71	TRUE	0.27
Salvelinus Namaycush	Chr14	CLocus_55872	10746636	28.71	TRUE	0.27
Salvelinus Namaycush	Chr14	CLocus_18640	10862255	28.71	TRUE	0.28
Salvelinus Namaycush	Chr14	CLocus_47884	10949863	27.725	TRUE	0.28
Salvelinus Namaycush	Chr14	CLocus_92235	10962603	27.865	TRUE	0.28
Salvelinus Namaycush	Chr14	CLocus_8393	11111360	27.725	TRUE	0.28
Salvelinus Namaycush	Chr14	CLocus_61946	11113204	27.725	TRUE	0.28
Salvelinus Namaycush	Chr14	CLocus_86227	12026524	28.285	TRUE	0.28
Salvelinus Namaycush	Chr14	CLocus_39977	13607240	28.71	TRUE	0.25
Salvelinus Namaycush	Chr14	CLocus_6517	13611673	28.71	TRUE	0.25
Salvelinus Namaycush	Chr14	CLocus_18669	13626899	28.71	TRUE	0.25
Salvelinus Namaycush	Chr14	CLocus_10429	13667227	28.565	TRUE	0.25
Salvelinus Namaycush	Chr14	CLocus_51843	13669750	28.71	TRUE	0.25
Salvelinus Namaycush	Chr14	CLocus_24362	13688352	28.71	TRUE	0.26
Salvelinus Namaycush	Chr14	CLocus_12090	13932728	29.415	TRUE	0.26
Salvelinus Namaycush	Chr14	CLocus_31083	14117343	29.415	TRUE	0.26
Salvelinus Namaycush	Chr14	CLocus_84952	14137298	29.415	TRUE	0.26
Salvelinus Namaycush	Chr14	CLocus_10493	15168752	29.695	TRUE	0.26
Salvelinus Namaycush	Chr14	CLocus_42664	15435747	29.695	TRUE	0.26
Salvelinus Namaycush	Chr14	CLocus_26327	15469971	29.695	TRUE	0.26
Salvelinus Namaycush	Chr14	CLocus_46986	15485499	29.695	TRUE	0.26
Salvelinus Namaycush	Chr14	CLocus_38267	15490491	29.695	TRUE	0.26
Salvelinus Namaycush	Chr14	CLocus_11548	16265008	29.835	TRUE	0.2
Salvelinus Namaycush	Chr14	CLocus_57269	16339846	29.695	TRUE	0.21
Salvelinus Namaycush	Chr14	CLocus_16605	16374761	29.695	TRUE	0.21
Salvelinus Namaycush	Chr14	CLocus_7846	16528337	29.695	TRUE	0.21
Salvelinus Namaycush	Chr14	CLocus_31780	16634689	29.835	TRUE	0.2
Salvelinus Namaycush	Chr14	CLocus_36099	16707190	29.835	TRUE	0.17
Salvelinus Namaycush	Chr14	CLocus_3706	16826538	29.835	TRUE	0.17
Salvelinus Namaycush	Chr14	CLocus_55030	17042495	29.835	TRUE	0.17
Salvelinus Namaycush	Chr14	CLocus_28257	17125933	29.835	TRUE	0.17
Salvelinus Namaycush	Chr14	CLocus_39065	17126377	29.835	TRUE	0.17
Salvelinus Namaycush	Chr14	CLocus_28300	17153305	29.835	TRUE	0.17
Salvelinus Namaycush	Chr14	CLocus_10944	17226169	29.835	TRUE	0.17
Salvelinus Namaycush	Chr14	CLocus_26941	17923233	29.975	TRUE	0.16
Salvelinus Namaycush	Chr14	CLocus_3805	18051454	29.695	TRUE	0.16
Salvelinus Namaycush	Chr14	CLocus_9806	18051964	29.695	TRUE	0.16
Salvelinus Namaycush	Chr14	CLocus_40212	18100735	29.695	TRUE	0.16
Salvelinus Namaycush	Chr14	CLocus_56241	18109466	29.695	TRUE	0.16
Salvelinus Namaycush	Chr14	CLocus_28372	18140538	29.695	TRUE	0.16
Salvelinus Namaycush	Chr14	CLocus_17115	18189349	29.695	TRUE	0.16
Salvelinus Namaycush	Chr14	CLocus_62454	18433878	29.695	TRUE	0.16
Salvelinus Namaycush	Chr14	CLocus_42585	18552301	29.835	TRUE	0.16
Salvelinus Namaycush	Chr14	CLocus_106586	18595178	29.695	TRUE	0.16
Salvelinus Namaycush	Chr14	CLocus_48089	18613678	29.695	TRUE	0.16
Salvelinus Namaycush	Chr14	CLocus_44357	18647026	29.695	TRUE	0.16
Salvelinus Namaycush	Chr14	CLocus_33436	18704399	29.695	TRUE	0.16
Salvelinus Namaycush	Chr14	CLocus_18550	18757116	29.695	TRUE	0.16
Salvelinus Namaycush	Chr14	CLocus_56435	18826861	29.695	TRUE	0.16
Salvelinus Namaycush	Chr14	CLocus_24184	18853171	29.695	TRUE	0.16
Salvelinus Namaycush	Chr14	CLocus_59303	18903081	29.695	TRUE	0.16
Salvelinus Namaycush	Chr14	CLocus_73737	18955563	29.695	TRUE	0.16
Salvelinus Namaycush	Chr14	CLocus_33073	21746494	30.4	TRUE	0.12
Salvelinus Namaycush	Chr14	CLocus_67862	21814632	30.4	TRUE	0.12
Salvelinus Namaycush	Chr14	CLocus_42323	21925235	30.54	TRUE	0.12
Salvelinus Namaycush	Chr14	CLocus_41676	21983198	30.54	TRUE	0.13
Salvelinus Namaycush	Chr14	CLocus_97691	22033305	30.54	TRUE	0.13
Salvelinus Namaycush	Chr14	CLocus_87496	22312784	30.4	TRUE	0.13
Salvelinus Namaycush	Chr14	CLocus_99349	22803267	30.68	TRUE	0.14
Salvelinus Namaycush	Chr14	CLocus_17099	22822143	30.68	TRUE	0.15
Salvelinus Namaycush	Chr14	CLocus_137020	22822287	30.68	TRUE	0.15
Salvelinus Namaycush	Chr14	CLocus_18112	22971365	30.4	TRUE	0.15
Salvelinus Namaycush	Chr14	CLocus_32295	23103424	30.68	TRUE	0.16
Salvelinus Namaycush	Chr14	CLocus_9258	23679495	30.54	TRUE	0.18
Salvelinus Namaycush	Chr14	CLocus_73051	23825559	30.4	TRUE	0.19
Salvelinus Namaycush	Chr14	CLocus_8285	23910847	30.68	TRUE	0.2
Salvelinus Namaycush	Chr14	CLocus_59458	23910929	30.82	TRUE	0.2
Salvelinus Namaycush	Chr14	CLocus_11013	24181724	30.96	TRUE	0.21
Salvelinus Namaycush	Chr14	CLocus_33799	24191386	30.68	TRUE	0.21
Salvelinus Namaycush	Chr14	CLocus_22621	24216187	30.4	TRUE	0.21
Salvelinus Namaycush	Chr14	CLocus_77560	24377540	30.96	TRUE	0.22
Salvelinus Namaycush	Chr14	CLocus_34846	24476332	30.96	TRUE	0.23
Salvelinus Namaycush	Chr14	CLocus_12627	24525032	30.96	TRUE	0.23
Salvelinus Namaycush	Chr14	CLocus_78008	24755296	30.68	TRUE	0.23
Salvelinus Namaycush	Chr14	CLocus_59107	25251470	30.96	TRUE	0.27
Salvelinus Namaycush	Chr14	CLocus_9577	25425324	30.96	TRUE	0.28
Salvelinus Namaycush	Chr14	CLocus_61334	25460966	30.96	TRUE	0.28
Salvelinus Namaycush	Chr14	CLocus_94991	25748921	30.68	TRUE	0.29
Salvelinus Namaycush	Chr14	CLocus_47712	25840548	30.82	TRUE	0.29
Salvelinus Namaycush	Chr14	CLocus_20801	25905558	30.68	TRUE	0.29
Salvelinus Namaycush	Chr14	CLocus_43674	25932294	30.68	TRUE	0.29
Salvelinus Namaycush	Chr14	CLocus_25047	25944119	30.68	TRUE	0.29
Salvelinus Namaycush	Chr14	CLocus_78666	26082997	30.82	TRUE	0.3
Salvelinus Namaycush	Chr14	CLocus_78346	26501856	30.68	TRUE	0.33
Salvelinus Namaycush	Chr14	CLocus_71612	26514440	30.68	TRUE	0.33
Salvelinus Namaycush	Chr14	CLocus_57946	26528777	30.68	TRUE	0.33
Salvelinus Namaycush	Chr14	CLocus_42260	26535402	30.68	TRUE	0.33
Salvelinus Namaycush	Chr14	CLocus_3611	26550380	30.68	TRUE	0.33
Salvelinus Namaycush	Chr14	CLocus_16168	26589860	30.68	TRUE	0.33
Salvelinus Namaycush	Chr14	CLocus_52936	26607480	30.68	TRUE	0.33
Salvelinus Namaycush	Chr14	CLocus_36171	26907449	30.68	TRUE	0.34
Salvelinus Namaycush	Chr14	CLocus_8931	27033738	30.68	TRUE	0.34
Salvelinus Namaycush	Chr14	CLocus_11664	27180880	31.1	TRUE	0.34
Salvelinus Namaycush	Chr14	CLocus_128575	27189113	31.1	TRUE	0.34
Salvelinus Namaycush	Chr14	CLocus_127789	27557858	31.24	TRUE	0.36
Salvelinus Namaycush	Chr14	CLocus_33349	27985111	32.09	TRUE	0.38
Salvelinus Namaycush	Chr14	CLocus_128684	28655647	32.65	TRUE	0.4
Salvelinus Namaycush	Chr14	CLocus_22733	28819882	32.935	TRUE	0.4
Salvelinus Namaycush	Chr14	CLocus_48727	28984020	32.09	TRUE	0.4
Salvelinus Namaycush	Chr14	CLocus_39592	29236549	32.09	TRUE	0.4
Salvelinus Namaycush	Chr14	CLocus_17576	29322291	32.09	TRUE	0.4
Salvelinus Namaycush	Chr14	CLocus_42252	29348137	32.09	TRUE	0.4
Salvelinus Namaycush	Chr14	CLocus_92153	29418813	32.65	TRUE	0.4
Salvelinus Namaycush	Chr14	CLocus_106373	29440923	32.23	TRUE	0.4
Salvelinus Namaycush	Chr14	CLocus_43941	29556480	32.09	TRUE	0.4
Salvelinus Namaycush	Chr14	CLocus_5563	29810594	32.37	TRUE	0.41
Salvelinus Namaycush	Chr14	CLocus_21984	29838940	32.09	TRUE	0.41
Salvelinus Namaycush	Chr14	CLocus_41215	30150131	32.23	TRUE	0.43
Salvelinus Namaycush	Chr14	CLocus_56662	30346385	32.935	TRUE	0.45
Salvelinus Namaycush	Chr14	CLocus_9409	30352542	32.935	TRUE	0.45
Salvelinus Namaycush	Chr14	CLocus_31875	30379244	32.51	TRUE	0.45
Salvelinus Namaycush	Chr14	CLocus_11149	30437810	32.935	TRUE	0.45
Salvelinus Namaycush	Chr14	CLocus_24358	30619673	32.935	TRUE	0.46
Salvelinus Namaycush	Chr14	CLocus_3199	30849080	32.935	TRUE	0.48
Salvelinus Namaycush	Chr14	CLocus_41869	30861614	32.935	TRUE	0.48
Salvelinus Namaycush	Chr14	CLocus_13368	31183558	33.495	TRUE	0.49
Salvelinus Namaycush	Chr14	CLocus_29842	31256364	32.935	TRUE	0.49
Salvelinus Namaycush	Chr14	CLocus_16807	31312587	32.935	TRUE	0.5
Salvelinus Namaycush	Chr14	CLocus_77964	31348157	32.935	TRUE	0.5
Salvelinus Namaycush	Chr14	CLocus_105919	31428678	32.935	TRUE	0.51
Salvelinus Namaycush	Chr14	CLocus_33218	31511187	33.075	TRUE	0.52
Salvelinus Namaycush	Chr14	CLocus_33925	31596841	33.635	TRUE	0.53
Salvelinus Namaycush	Chr14	CLocus_24780	31618943	33.495	TRUE	0.53
Salvelinus Namaycush	Chr14	CLocus_14516	31708188	32.935	TRUE	0.53
Salvelinus Namaycush	Chr14	CLocus_41759	31758869	33.495	TRUE	0.54
Salvelinus Namaycush	Chr14	CLocus_13968	31822741	34.06	TRUE	0.54
Salvelinus Namaycush	Chr14	CLocus_36568	31842520	33.355	TRUE	0.54
Salvelinus Namaycush	Chr14	CLocus_41468	31845168	33.635	TRUE	0.54
Salvelinus Namaycush	Chr14	CLocus_107907	31852693	33.775	TRUE	0.54
Salvelinus Namaycush	Chr14	CLocus_26873	31953777	33.775	TRUE	0.54
Salvelinus Namaycush	Chr14	CLocus_4896	31956135	33.775	TRUE	0.54
Salvelinus Namaycush	Chr14	CLocus_44376	32200477	33.915	TRUE	0.59
Salvelinus Namaycush	Chr14	CLocus_30560	32206344	34.06	TRUE	0.59
Salvelinus Namaycush	Chr14	CLocus_41549	32206810	33.635	TRUE	0.59
Salvelinus Namaycush	Chr14	CLocus_64067	32210006	34.06	TRUE	0.59
Salvelinus Namaycush	Chr14	CLocus_40339	32310417	33.635	TRUE	0.59
Salvelinus Namaycush	Chr14	CLocus_49832	32415859	33.495	TRUE	0.59
Salvelinus Namaycush	Chr14	CLocus_26774	32421930	33.355	TRUE	0.59
Salvelinus Namaycush	Chr14	CLocus_64279	32826410	33.915	TRUE	0.63
Salvelinus Namaycush	Chr14	CLocus_31571	33114453	34.34	TRUE	0.68
Salvelinus Namaycush	Chr14	CLocus_46622	33290274	34.2	TRUE	0.68
Salvelinus Namaycush	Chr14	CLocus_43164	33436370	34.2	TRUE	0.74
Salvelinus Namaycush	Chr14	CLocus_42813	33516405	34.2	TRUE	0.77
Salvelinus Namaycush	Chr14	CLocus_22925	33714032	34.2	TRUE	0.88
Salvelinus Namaycush	Chr14	CLocus_66929	33915146	34.34	TRUE	0.92
Salvelinus Namaycush	Chr14	CLocus_55166	34132899	33.635	TRUE	0.97
Salvelinus Namaycush	Chr14	CLocus_42558	34205665	34.2	TRUE	1.01
Salvelinus Namaycush	Chr14	CLocus_22757	34232485	34.2	TRUE	1.03
Salvelinus Namaycush	Chr14	CLocus_6630	34284754	33.915	TRUE	1.04
Salvelinus Namaycush	Chr14	CLocus_63350	34322514	34.34	TRUE	1.04
Salvelinus Namaycush	Chr14	CLocus_35449	34329293	34.06	TRUE	1.06
Salvelinus Namaycush	Chr14	CLocus_61652	34400596	34.2	TRUE	1.06
Salvelinus Namaycush	Chr14	CLocus_58482	34416577	34.34	TRUE	1.08
Salvelinus Namaycush	Chr14	CLocus_14911	34443372	34.06	TRUE	1.09
Salvelinus Namaycush	Chr14	CLocus_11340	34455663	34.2	TRUE	1.09
Salvelinus Namaycush	Chr14	CLocus_17452	34508665	34.34	TRUE	1.09
Salvelinus Namaycush	Chr14	CLocus_123587	34704144	34.34	TRUE	1.13
Salvelinus Namaycush	Chr14	CLocus_69815	34922965	34.34	TRUE	1.19
Salvelinus Namaycush	Chr14	CLocus_9870	34948997	34.34	TRUE	1.22
Salvelinus Namaycush	Chr14	CLocus_23977	34965209	34.48	TRUE	1.24
Salvelinus Namaycush	Chr14	CLocus_62578	34969030	34.06	TRUE	1.24
Salvelinus Namaycush	Chr14	CLocus_75969	35174778	34.76	TRUE	1.32
Salvelinus Namaycush	Chr14	CLocus_44211	35885838	36.18	TRUE	1.5
Salvelinus Namaycush	Chr14	CLocus_38438	35886526	36.32	TRUE	1.5
Salvelinus Namaycush	Chr14	CLocus_45653	35888678	35.615	TRUE	1.5
Salvelinus Namaycush	Chr14	CLocus_54136	36006079	35.755	TRUE	1.57
Salvelinus Namaycush	Chr14	CLocus_47836	36046577	35.615	TRUE	1.58
Salvelinus Namaycush	Chr14	CLocus_21931	36048392	35.755	TRUE	1.58
Salvelinus Namaycush	Chr14	CLocus_15983	36202088	36.18	TRUE	1.6
Salvelinus Namaycush	Chr14	CLocus_109301	36288476	36.18	TRUE	1.61
Salvelinus Namaycush	Chr14	CLocus_73542	36308302	37.875	TRUE	1.63
Salvelinus Namaycush	Chr14	CLocus_116687	36426285	36.32	TRUE	1.63
Salvelinus Namaycush	Chr14	CLocus_31880	36510144	36.18	TRUE	1.68
Salvelinus Namaycush	Chr14	CLocus_47719	36888796	37.025	TRUE	1.79
Salvelinus Namaycush	Chr14	CLocus_76065	36926049	36.74	TRUE	1.81
Salvelinus Namaycush	Chr14	CLocus_42717	36958037	36.18	TRUE	1.82
Salvelinus Namaycush	Chr14	CLocus_36478	36961692	36.74	TRUE	1.82
Salvelinus Namaycush	Chr14	CLocus_55641	37023782	36.32	TRUE	1.84
Salvelinus Namaycush	Chr14	CLocus_18339	37024275	36.18	TRUE	1.84
Salvelinus Namaycush	Chr14	CLocus_23699	37054442	36.74	TRUE	1.84
Salvelinus Namaycush	Chr14	CLocus_38456	37076586	36.885	TRUE	1.84
Salvelinus Namaycush	Chr14	CLocus_107945	37095028	36.74	TRUE	1.84
Salvelinus Namaycush	Chr14	CLocus_80326	37123365	36.18	TRUE	1.85
Salvelinus Namaycush	Chr14	CLocus_78110	37128017	36.04	TRUE	1.85
Salvelinus Namaycush	Chr14	CLocus_58664	37162498	36.32	TRUE	1.85
Salvelinus Namaycush	Chr14	CLocus_14635	37170104	36.74	TRUE	1.85
Salvelinus Namaycush	Chr14	CLocus_36809	37329472	39.295	TRUE	1.9
Salvelinus Namaycush	Chr14	CLocus_113030	37566222	38.3	TRUE	2.05
Salvelinus Namaycush	Chr14	CLocus_59117	37623926	38.3	TRUE	2.05
Salvelinus Namaycush	Chr14	CLocus_66961	37667859	38.3	TRUE	2.05
Salvelinus Namaycush	Chr14	CLocus_16427	37668351	39.295	TRUE	2.05
Salvelinus Namaycush	Chr14	CLocus_55257	37676605	37.735	TRUE	2.05
Salvelinus Namaycush	Chr14	CLocus_92461	37967476	37.735	TRUE	2.19
Salvelinus Namaycush	Chr14	CLocus_17070	38253436	38.3	TRUE	2.25
Salvelinus Namaycush	Chr14	CLocus_5747	38367775	39.575	TRUE	2.25
Salvelinus Namaycush	Chr14	CLocus_41652	38385550	39.435	TRUE	2.25
Salvelinus Namaycush	Chr14	CLocus_24933	38460699	39.855	TRUE	2.28
Salvelinus Namaycush	Chr14	CLocus_86559	38476056	40.135	TRUE	2.28
Salvelinus Namaycush	Chr14	CLocus_2955	38584759	43.435	TRUE	2.28
Salvelinus Namaycush	Chr14	CLocus_23765	38940873	41.58	TRUE	2.34
Salvelinus Namaycush	Chr14	CLocus_102932	38949147	42	TRUE	2.34
Salvelinus Namaycush	Chr14	CLocus_94012	38999390	41.58	TRUE	2.34
Salvelinus Namaycush	Chr14	CLocus_46923	39029451	41.58	TRUE	2.36
Salvelinus Namaycush	Chr14	CLocus_88208	39094588	42.145	TRUE	2.36
Salvelinus Namaycush	Chr14	CLocus_38384	39157637	42	TRUE	2.39
[truncated: 9,236 more rows]
